# Supplementary material for: 4-Chloro-N-(4-chloro­phen­yl)-2-methyl­benzene­sulfonamide
Source: Acta Crystallogr Sect E Struct Rep Online. 2010 Jul 14;66(Pt 8):o2000. doi: 10.1107/S1600536810026930 (PMC3007535; doi:10.1107/S1600536810026930)
Supplement: Supplementary file 2 [file e-66-o2000-Isup2.hkl]

# 
# h,k,l, Fc-squared, Fo-squared, sigma(Fo-squared) and status flag 
# 
data_I
_shelx_title ' S89 P21/C' 
_shelx_refln_list_code          4 
_shelx_F_calc_maximum      217.30 
_exptl_crystal_F_000       648.00 
_reflns_d_resolution_high  0.8001 
 
loop_ 
 _symmetry_equiv_pos_as_xyz 
 'x, y, z' 
 '-x, y+1/2, -z+1/2' 
 '-x, -y, -z' 
 'x, -y-1/2, z-1/2' 
 
_cell_length_a     9.2696 
_cell_length_b     9.8591 
_cell_length_c    15.8130 
_cell_angle_alpha  90.000 
_cell_angle_beta   95.222 
_cell_angle_gamma  90.000 
 
_shelx_F_squared_multiplier     1.000 
 
loop_ 
 _refln_index_h 
 _refln_index_k 
 _refln_index_l 
 _refln_F_squared_calc 
 _refln_F_squared_meas 
 _refln_F_squared_sigma 
 _refln_observed_status 
   2   0   0     1980.24     1940.35     22.16 o 
   3   0   0     1856.54     1811.25      3.97 o 
   4   0   0      196.42      225.55      8.29 o 
   5   0   0       25.57       19.19      0.83 o 
   6   0   0       26.07       26.47      1.07 o 
   7   0   0      184.59      171.45      8.96 o 
   8   0   0      513.88      474.62     12.88 o 
   9   0   0      423.77      453.33     11.93 o 
  10   0   0        5.78        5.81      2.43 o 
  11   0   0       21.19       17.00      4.51 o 
   1   1   0      772.10      902.84      5.89 o 
   2   1   0     1501.03     1589.21      9.79 o 
   3   1   0       29.87       44.65      0.82 o 
   4   1   0      433.39      449.50      3.03 o 
   5   1   0       40.03       59.04      0.95 o 
   6   1   0       40.79       47.07      1.07 o 
   7   1   0       10.56        9.90      2.49 o 
   8   1   0      310.83      285.35      2.83 o 
   9   1   0        0.22        0.28      1.68 o 
  10   1   0       37.63       36.25      2.01 o 
  11   1   0        0.65        0.00      2.14 o 
   0   2   0    19224.32    17540.59     45.97 o 
   1   2   0     2411.74     2612.68     21.80 o 
   2   2   0       18.22       18.33      0.95 o 
   3   2   0     3805.50     3855.07     19.40 o 
   4   2   0      164.84      192.02      1.07 o 
   5   2   0     1649.11     1667.84     12.56 o 
   6   2   0       98.84      106.30      2.48 o 
   7   2   0       50.89       56.01      1.71 o 
   8   2   0       20.93       16.42      1.72 o 
   9   2   0        3.10       11.15      1.53 o 
  10   2   0        0.10        0.89      2.15 o 
  11   2   0        1.76       -0.37      2.21 o 
   1   3   0     2140.95     2158.79     11.24 o 
   2   3   0     3766.70     3853.92      8.52 o 
   3   3   0     1430.41     1397.58      7.51 o 
   4   3   0        7.49        1.92      0.76 o 
   5   3   0       31.66       62.15      0.95 o 
   6   3   0        6.20        5.80      1.19 o 
   7   3   0      187.83      180.67      2.25 o 
   8   3   0       52.16       50.66      1.74 o 
   9   3   0       16.22       13.22      1.77 o 
  10   3   0       15.28       17.40      1.93 o 
  11   3   0       12.64       13.49      2.25 o 
   0   4   0       11.14       14.02      0.94 o 
   1   4   0     2198.95     2240.74     37.41 o 
   2   4   0       25.49       12.99      0.67 o 
   3   4   0     1576.90     1721.68      6.43 o 
   4   4   0     1703.13     1787.24      6.28 o 
   5   4   0      254.05      288.12      2.59 o 
   6   4   0        3.04        1.90      1.14 o 
   7   4   0      619.61      575.04      9.39 o 
   8   4   0       58.97       69.30      2.02 o 
   9   4   0       34.51       31.30      2.14 o 
  10   4   0       15.48       18.98      1.87 o 
   1   5   0      765.04      799.67     30.33 o 
   2   5   0     1013.64     1059.29     10.20 o 
   3   5   0        2.17        0.71      0.52 o 
   4   5   0      322.66      325.54      4.01 o 
   5   5   0       76.90       89.36      1.39 o 
   6   5   0        0.09       -1.12      1.12 o 
   7   5   0       30.09       27.44      1.76 o 
   8   5   0        0.79       -1.05      1.85 o 
   9   5   0       18.98       18.55      1.98 o 
  10   5   0        9.34       11.98      2.21 o 
   0   6   0       10.75       14.11      6.22 o 
   1   6   0       85.55       96.11      1.68 o 
   2   6   0     1132.38     1070.82      5.53 o 
   3   6   0      221.70      219.97      2.28 o 
   4   6   0     1387.31     1329.97      5.99 o 
   5   6   0      791.60      859.12      9.07 o 
   6   6   0      253.42      253.14      2.75 o 
   7   6   0      482.26      466.53      4.70 o 
   8   6   0        0.31       -0.80      1.55 o 
   9   6   0       42.47       43.27      2.23 o 
  10   6   0       36.62       38.76      2.46 o 
   1   7   0       40.53       42.97      1.63 o 
   2   7   0      619.08      609.68     10.28 o 
   3   7   0      256.11      236.53      2.54 o 
   4   7   0        8.18        7.37      1.98 o 
   5   7   0      492.45      515.37      4.78 o 
   6   7   0        0.20       -0.58      1.49 o 
   7   7   0       13.09       11.24      1.65 o 
   8   7   0       18.18       19.02      1.62 o 
   9   7   0        6.84        4.98      2.08 o 
   0   8   0      242.52      235.40      4.93 o 
   1   8   0      110.01       99.04      4.00 o 
   2   8   0      997.58     1032.89     12.39 o 
   3   8   0       47.57       39.62      2.59 o 
   4   8   0       36.91       47.59      2.74 o 
   5   8   0       97.29       92.49      3.10 o 
   6   8   0       10.06        6.54      1.84 o 
   7   8   0       46.60       47.92      1.93 o 
   8   8   0        5.28        4.26      1.73 o 
   1   9   0       13.61        8.49      1.72 o 
   2   9   0      322.67      317.27      5.44 o 
   3   9   0       13.18       17.53      1.93 o 
   4   9   0       83.63       82.64      3.11 o 
   5   9   0       33.55       36.33      2.55 o 
   6   9   0        5.63        3.31      2.15 o 
   7   9   0        6.00        4.30      2.50 o 
   0  10   0      151.17      148.92      5.08 o 
   1  10   0       63.54       68.01      2.44 o 
   2  10   0       38.43       61.39      3.22 o 
   3  10   0      122.39      103.36      2.74 o 
   4  10   0      110.09      122.76      4.18 o 
   5  10   0       93.02       84.62      3.23 o 
   6  10   0       14.87       13.15      2.67 o 
   1  11   0        0.26       -2.00      2.36 o 
   2  11   0       21.33       20.75      2.11 o 
   3  11   0        1.54       -0.10      2.00 o 
   4  11   0       13.69       15.02      2.21 o 
   5  11   0       10.24       11.29      1.83 o 
   0  12   0       29.74       22.56      4.13 o 
   1  12   0       54.82       54.81      4.09 o 
   2  12   0       75.27       71.89      3.42 o 
 -11   1   1        1.11        1.17      2.26 o 
 -10   1   1      162.99      170.18      2.70 o 
  -9   1   1       20.74       20.55      1.80 o 
  -8   1   1       38.39       37.85      1.78 o 
  -7   1   1     2597.60     2525.89      7.20 o 
  -6   1   1       30.39       26.20      1.21 o 
  -5   1   1       67.56       36.38      0.53 o 
  -4   1   1     1795.83     1821.28     14.93 o 
  -3   1   1      396.62      374.63      3.16 o 
  -2   1   1     2578.40     2838.90      6.91 o 
  -1   1   1     1237.91     1347.92      4.07 o 
   1   1   1     3216.04     3598.07      3.86 o 
   2   1   1     1797.09     1640.08     10.07 o 
   3   1   1     6137.81     6267.60      5.56 o 
   4   1   1        7.74       15.16      0.63 o 
   5   1   1        3.36        7.69      0.64 o 
   6   1   1      931.44      895.29      7.15 o 
   7   1   1      555.82      543.96      5.74 o 
   8   1   1      324.55      276.86      2.75 o 
   9   1   1        6.92        6.37      1.63 o 
  10   1   1       12.64       19.26      2.16 o 
  11   1   1        0.36        1.55      2.98 o 
 -11   2   1        6.84        4.41      2.33 o 
 -10   2   1       63.79       69.29      2.30 o 
  -9   2   1      516.38      527.99      8.26 o 
  -8   2   1       55.64       52.38      1.61 o 
  -7   2   1      131.29      118.39      3.02 o 
  -6   2   1      288.81      266.21      2.17 o 
  -5   2   1      211.21      262.10      1.23 o 
  -4   2   1     1078.05     1042.09      6.81 o 
  -3   2   1      437.33      478.67      1.65 o 
  -2   2   1     5003.00     4920.85     14.00 o 
  -1   2   1       45.65       57.05      0.82 o 
   0   2   1    18418.45    16926.93     74.87 o 
   1   2   1     1390.67     1452.40      6.32 o 
   2   2   1     2236.62     2206.40     10.32 o 
   3   2   1      760.45      659.61      6.38 o 
   4   2   1        0.19        0.41      0.45 o 
   5   2   1      759.27      770.49      4.33 o 
   6   2   1        0.40        0.92      0.84 o 
   7   2   1      240.64      238.45      3.32 o 
   8   2   1      370.89      388.35      5.31 o 
   9   2   1      233.97      241.28      4.77 o 
  10   2   1       84.53       80.32      3.06 o 
  11   2   1       11.42        9.12      2.88 o 
 -11   3   1       13.45       14.74      2.61 o 
 -10   3   1       19.66       21.74      2.20 o 
  -9   3   1        0.34        3.56      1.84 o 
  -8   3   1      314.25      308.68      3.12 o 
  -7   3   1      239.81      247.08      3.26 o 
  -6   3   1        9.98       11.39      1.16 o 
  -5   3   1       20.42       19.99      0.64 o 
  -4   3   1      667.26      726.98      3.75 o 
  -3   3   1       83.99      118.26      0.97 o 
  -2   3   1        9.00       12.47      0.71 o 
  -1   3   1     1455.33     1574.57      8.33 o 
   0   3   1     1531.60     1580.92      3.02 o 
   1   3   1       69.44       53.22      0.61 o 
   2   3   1     3029.48     3078.77     14.28 o 
   3   3   1      764.01      728.34      5.29 o 
   4   3   1        0.04        0.55      0.64 o 
   5   3   1      213.85      223.08      3.83 o 
   6   3   1      558.86      520.89      3.04 o 
   7   3   1       13.67       15.36      1.31 o 
   8   3   1       55.38       52.10      1.91 o 
   9   3   1        0.12       -1.12      1.64 o 
  10   3   1       85.24       70.71      2.20 o 
  11   3   1        3.67        4.46      2.25 o 
 -10   4   1       26.59       22.00      2.20 o 
  -9   4   1      154.94      175.15      4.83 o 
  -8   4   1      128.36      131.93      2.30 o 
  -7   4   1       83.99       93.02      1.96 o 
  -6   4   1      155.68      169.30      1.81 o 
  -5   4   1      150.16      172.94      1.92 o 
  -4   4   1     3518.98     3719.95     13.73 o 
  -3   4   1      804.25      950.65      5.28 o 
  -2   4   1     2000.07     2078.03     21.77 o 
  -1   4   1      135.77      123.93      1.66 o 
   0   4   1        4.71        2.77      0.60 o 
   1   4   1      693.87      786.12     10.25 o 
   2   4   1        1.39        1.21      0.53 o 
   3   4   1      828.00      718.75      4.10 o 
   4   4   1        2.43        5.98      0.73 o 
   5   4   1     1296.12     1287.83      6.30 o 
   6   4   1       61.29       56.23      1.44 o 
   7   4   1      526.45      494.70      4.77 o 
   8   4   1      287.88      284.37      3.75 o 
   9   4   1       31.98       33.83      2.35 o 
  10   4   1       67.33       72.63      2.62 o 
 -10   5   1        0.89       -1.13      2.20 o 
  -9   5   1       12.40        9.93      2.10 o 
  -8   5   1       46.86       40.93      2.10 o 
  -7   5   1        7.97        5.36      1.84 o 
  -6   5   1        9.76        8.99      1.56 o 
  -5   5   1     1187.31     1121.99      5.49 o 
  -4   5   1       10.30       12.15      1.02 o 
  -3   5   1      226.52      205.06      2.46 o 
  -2   5   1       82.55       95.27     10.85 o 
  -1   5   1       42.21       23.26      1.45 o 
   0   5   1     4518.32     4900.32     22.59 o 
   1   5   1        0.21        7.34      0.99 o 
   2   5   1      260.32      293.98      3.96 o 
   3   5   1       63.24       61.70      0.88 o 
   4   5   1       20.14       20.78      0.79 o 
   5   5   1        0.37       -0.26      1.01 o 
   6   5   1        0.01       -0.50      1.22 o 
   7   5   1       17.37       14.60      1.43 o 
   8   5   1       22.86       16.29      1.59 o 
   9   5   1        1.41        0.88      1.98 o 
  10   5   1       44.34       45.29      2.56 o 
 -10   6   1        0.46        1.37      2.09 o 
  -9   6   1       50.36       52.76      3.89 o 
  -8   6   1       14.72       18.69      1.63 o 
  -7   6   1        2.76        1.42      1.55 o 
  -6   6   1       17.61       18.56      1.64 o 
  -5   6   1      526.09      520.22      2.97 o 
  -4   6   1       56.97       63.43      1.77 o 
  -3   6   1      294.05      270.75      2.47 o 
  -2   6   1      147.58      170.65      2.56 o 
  -1   6   1      844.51      948.65     11.70 o 
   0   6   1      103.00       98.33      1.50 o 
   1   6   1      603.99      634.69     10.34 o 
   2   6   1        0.70        2.24      0.83 o 
   3   6   1        1.84        3.28      1.25 o 
   4   6   1      668.19      671.12      3.42 o 
   5   6   1      145.94      135.21      2.81 o 
   6   6   1       29.89       36.19      1.80 o 
   7   6   1        1.33        5.89      1.76 o 
   8   6   1        8.68        8.21      1.67 o 
   9   6   1        0.45       -0.55      1.94 o 
  10   6   1        0.00        2.18      2.11 o 
  -9   7   1        4.84        5.44      2.24 o 
  -8   7   1       39.61       36.60      1.86 o 
  -7   7   1        2.54        0.70      1.56 o 
  -6   7   1        0.01       -0.37      1.67 o 
  -5   7   1     1023.35      981.69      7.62 o 
  -4   7   1       86.25       90.36      2.12 o 
  -3   7   1       10.42       18.35      1.50 o 
  -2   7   1       83.89       80.64      5.44 o 
  -1   7   1        9.36        6.84      1.32 o 
   0   7   1      213.45      197.34      2.89 o 
   1   7   1      168.53      183.44      3.99 o 
   2   7   1        0.26        0.71      1.74 o 
   3   7   1      171.51      172.30      2.28 o 
   4   7   1       16.13       13.81      1.73 o 
   5   7   1        0.00       -0.03      1.48 o 
   6   7   1        4.98        6.43      1.47 o 
   7   7   1       27.99       29.94      1.74 o 
   8   7   1        4.43        6.56      1.74 o 
   9   7   1       15.86       16.59      2.28 o 
  -8   8   1       33.78       35.16      2.34 o 
  -7   8   1       32.42       27.84      2.02 o 
  -6   8   1      142.96      121.25      2.54 o 
  -5   8   1      691.87      673.44      3.95 o 
  -4   8   1      267.41      261.65      5.07 o 
  -3   8   1      202.65      193.31      3.43 o 
  -2   8   1      607.03      655.12      8.01 o 
  -1   8   1       24.49       23.00      1.70 o 
   0   8   1      207.51      196.84      2.62 o 
   1   8   1      520.96      559.02      7.66 o 
   2   8   1      977.06      966.56      7.88 o 
   3   8   1     1618.38     1534.10      9.90 o 
   4   8   1      446.59      424.62      6.23 o 
   5   8   1      135.53      121.60      3.27 o 
   6   8   1      177.96      171.19      5.83 o 
   7   8   1      115.05      111.29      2.76 o 
   8   8   1       15.49       18.96      1.86 o 
  -7   9   1        3.06        1.62      2.61 o 
  -6   9   1       10.05        7.97      2.58 o 
  -5   9   1        2.53        2.34      1.78 o 
  -4   9   1      280.76      249.10      5.99 o 
  -3   9   1       78.14       66.28      2.34 o 
  -2   9   1        8.75       16.09      1.93 o 
  -1   9   1       34.72       36.31      1.98 o 
   0   9   1       40.20       29.38      2.25 o 
   1   9   1        8.49        8.66      2.56 o 
   2   9   1       82.96       87.72      2.42 o 
   3   9   1       46.78       54.83      3.03 o 
   4   9   1       89.50       78.78      3.06 o 
   5   9   1        0.49        0.67      2.37 o 
   6   9   1       16.55       16.28      2.42 o 
   7   9   1        1.32        0.20      2.38 o 
  -6  10   1        0.16       -0.09      2.45 o 
  -5  10   1       43.19       49.51      2.31 o 
  -4  10   1       82.42       78.89      3.99 o 
  -3  10   1        2.85        7.67      2.06 o 
  -2  10   1      489.21      488.00      7.70 o 
  -1  10   1      137.68      126.64      3.25 o 
   0  10   1      241.50      225.76      4.19 o 
   1  10   1      249.41      272.82      4.49 o 
   2  10   1      492.23      460.02      9.33 o 
   3  10   1      164.81      158.27      3.16 o 
   4  10   1        0.05       -0.36      1.98 o 
   5  10   1       23.58       22.40      2.63 o 
   6  10   1        0.56        1.84      2.34 o 
  -5  11   1        0.82        1.87      1.80 o 
  -4  11   1       18.52       16.42      2.92 o 
  -3  11   1        8.04        9.55      2.06 o 
  -2  11   1        0.69        2.46      2.10 o 
  -1  11   1       40.54       40.73      6.75 o 
   0  11   1        8.87       10.30      2.67 o 
   1  11   1        0.25       -1.77      2.22 o 
   2  11   1       24.28       23.63      2.10 o 
   3  11   1       14.01       13.08      2.04 o 
   4  11   1       22.64       18.23      2.40 o 
   5  11   1       29.69       29.79      2.35 o 
  -2  12   1        0.01       -0.59      1.90 o 
  -1  12   1       35.99       43.69      3.20 o 
   0  12   1        9.27        9.20      2.61 o 
   1  12   1       51.72       50.40      2.97 o 
   2  12   1       69.50       91.43      3.82 o 
 -11   0   2        0.03       -1.66      4.59 o 
 -10   0   2        8.16        5.98      3.07 o 
  -9   0   2      264.36      279.95      7.60 o 
  -8   0   2       21.96       27.13      2.46 o 
  -7   0   2       17.06       13.15      2.31 o 
  -6   0   2     1030.88     1063.56      5.55 o 
  -5   0   2     1587.73     1546.05     17.04 o 
  -4   0   2     5795.27     5474.39     27.58 o 
  -3   0   2       71.33      125.93      1.20 o 
  -2   0   2    21581.01    19322.58    164.33 o 
  -1   0   2     2784.00     3024.18      5.60 o 
   0   0   2     5116.45     4855.22    106.94 o 
   1   0   2     5143.92     5092.30     22.49 o 
   2   0   2     2624.13     2720.65     16.34 o 
   3   0   2     2622.93     2394.38      8.30 o 
   4   0   2      321.38      309.33      3.58 o 
   5   0   2     5595.92     5435.69     18.09 o 
   6   0   2      130.70      127.69      1.76 o 
   7   0   2       27.04       33.61      2.03 o 
   8   0   2      424.37      423.67      5.32 o 
   9   0   2      113.54       93.20      4.63 o 
  10   0   2      223.86      235.64      6.51 o 
  11   0   2       27.68       37.47      4.81 o 
 -11   1   2        8.31       10.30      2.05 o 
 -10   1   2       62.95       67.75      2.89 o 
  -9   1   2       94.49       91.88      2.21 o 
  -8   1   2      134.46      128.59      2.94 o 
  -7   1   2      156.93      164.95      2.55 o 
  -6   1   2      167.63      154.28      1.67 o 
  -5   1   2        3.51        5.60      0.51 o 
  -4   1   2     1022.03     1108.29      9.14 o 
  -3   1   2      258.29      293.08      2.66 o 
  -2   1   2     7564.68     7765.48     27.65 o 
  -1   1   2      627.15      755.20      4.61 o 
   0   1   2      720.98      779.30      5.75 o 
   1   1   2     4565.94     4654.96      5.94 o 
   2   1   2        8.97       29.30      0.71 o 
   3   1   2        0.93        6.64      0.58 o 
   4   1   2      241.38      281.30      1.71 o 
   5   1   2      410.45      364.19      2.22 o 
   6   1   2       21.84       31.69      1.04 o 
   7   1   2      471.70      455.83      2.96 o 
   8   1   2       24.00       26.99      1.70 o 
   9   1   2       19.19       16.82      2.05 o 
  10   1   2        0.84        2.50      2.82 o 
  11   1   2        0.98       -0.17      2.52 o 
 -11   2   2        1.00        1.92      1.84 o 
 -10   2   2        5.71        5.74      1.92 o 
  -9   2   2       37.98       38.68      1.95 o 
  -8   2   2       91.55       87.44      1.75 o 
  -7   2   2       21.41       20.11      2.75 o 
  -6   2   2       43.41       50.14      1.28 o 
  -5   2   2      392.34      342.07      2.60 o 
  -4   2   2     3945.72     3960.47     12.78 o 
  -3   2   2      249.91      313.44      2.07 o 
  -2   2   2     2504.87     2685.98     16.41 o 
  -1   2   2     5413.15     5828.71     21.94 o 
   0   2   2      205.71      185.20      1.81 o 
   1   2   2     2322.76     2531.81      5.74 o 
   2   2   2      630.06      715.85      2.52 o 
   3   2   2      113.74       85.88      1.09 o 
   4   2   2       19.68       35.70      1.24 o 
   5   2   2     4062.45     4103.75     19.00 o 
   6   2   2        0.62        0.18      0.78 o 
   7   2   2        6.75        3.53      1.36 o 
   8   2   2      248.19      269.87      4.93 o 
   9   2   2       66.96       74.50      2.62 o 
  10   2   2        9.94        8.64      2.09 o 
  11   2   2        0.96        1.41      3.23 o 
 -11   3   2       23.03       25.23      3.16 o 
 -10   3   2       66.40       70.00      2.27 o 
  -9   3   2      231.54      214.46      2.65 o 
  -8   3   2        0.24       -0.84      1.73 o 
  -7   3   2      609.83      593.92      4.73 o 
  -6   3   2       27.00       31.47      1.24 o 
  -5   3   2      306.66      246.65      1.34 o 
  -4   3   2        0.26        2.46      0.63 o 
  -3   3   2      511.70      568.89      3.09 o 
  -2   3   2     2542.31     2437.18      6.09 o 
  -1   3   2      195.16      213.86      1.42 o 
   0   3   2     1291.81     1197.74      4.47 o 
   1   3   2       21.83       11.87      0.49 o 
   2   3   2     3612.80     3658.34      7.22 o 
   3   3   2      650.76      760.74      5.09 o 
   4   3   2       23.01       25.32      1.05 o 
   5   3   2     1603.79     1667.68      5.82 o 
   6   3   2      169.79      161.67      3.61 o 
   7   3   2      456.87      471.86      5.64 o 
   8   3   2        3.50        3.28      2.02 o 
   9   3   2       20.94       23.95      1.87 o 
  10   3   2       17.10       19.95      2.06 o 
  11   3   2        2.81        1.89      2.42 o 
 -10   4   2       46.55       40.82      3.15 o 
  -9   4   2       10.37        7.01      1.99 o 
  -8   4   2      116.30      109.87      3.02 o 
  -7   4   2       10.71       12.18      1.36 o 
  -6   4   2        5.65        6.35      1.02 o 
  -5   4   2      125.51      110.21      1.14 o 
  -4   4   2        8.29       10.28      0.74 o 
  -3   4   2       32.67       41.10      1.61 o 
  -2   4   2     1644.18     1743.10      5.06 o 
  -1   4   2      112.17      146.72      1.97 o 
   0   4   2       51.14       44.87      1.58 o 
   1   4   2      365.42      358.57      2.66 o 
   2   4   2       34.86       47.73      0.82 o 
   3   4   2     1172.69     1190.54      6.54 o 
   4   4   2      170.66      177.62      1.84 o 
   5   4   2        5.93        6.99      1.05 o 
   6   4   2      318.18      314.71      3.17 o 
   7   4   2       21.38       35.36      1.98 o 
   8   4   2        5.84        9.94      1.68 o 
   9   4   2       85.21       88.53      3.01 o 
  10   4   2      141.69      154.43      3.22 o 
 -10   5   2        9.14        6.58      2.19 o 
  -9   5   2        0.09       -1.60      1.88 o 
  -8   5   2       38.82       27.70      1.98 o 
  -7   5   2        0.40       -1.52      1.52 o 
  -6   5   2      294.47      309.99      2.75 o 
  -5   5   2      551.84      571.08      5.05 o 
  -4   5   2        2.11        2.43      0.98 o 
  -3   5   2       23.15       19.45      1.99 o 
  -2   5   2      215.73      220.00      2.47 o 
  -1   5   2      141.28      115.28      1.55 o 
   0   5   2      197.82      190.36      1.74 o 
   1   5   2       23.41       36.18      0.77 o 
   2   5   2      286.95      267.64      2.83 o 
   3   5   2      219.86      215.01      2.17 o 
   4   5   2       93.61       89.71      1.13 o 
   5   5   2       47.83       51.74      1.35 o 
   6   5   2      406.11      401.01      2.71 o 
   7   5   2      315.00      311.89      5.23 o 
   8   5   2       34.78       31.13      1.71 o 
   9   5   2       23.65       18.88      1.81 o 
  10   5   2       59.11       59.18      2.48 o 
 -10   6   2        6.16        4.80      2.05 o 
  -9   6   2        1.65        4.02      2.14 o 
  -8   6   2       25.72       24.91      1.94 o 
  -7   6   2       67.52       65.61      1.90 o 
  -6   6   2      275.77      256.13      4.55 o 
  -5   6   2      264.29      276.04      3.28 o 
  -4   6   2      235.62      248.73      2.22 o 
  -3   6   2      178.80      189.34      2.76 o 
  -2   6   2     2247.72     2238.36     20.31 o 
  -1   6   2      126.27      142.84      1.89 o 
   0   6   2        2.79       13.67      1.12 o 
   1   6   2       45.64       31.88      2.11 o 
   2   6   2       92.39       78.41      1.68 o 
   3   6   2     1925.31     1834.85      9.21 o 
   4   6   2      141.44      145.39      2.16 o 
   5   6   2      381.49      355.37      4.71 o 
   6   6   2     1005.67      984.44      7.95 o 
   7   6   2      213.94      189.90      3.71 o 
   8   6   2       69.75       68.89      2.03 o 
   9   6   2       32.82       30.19      2.27 o 
  -9   7   2       21.80       24.96      2.86 o 
  -8   7   2        0.27        0.93      2.01 o 
  -7   7   2       47.55       39.02      2.04 o 
  -6   7   2      355.79      339.67      5.86 o 
  -5   7   2      334.87      318.29      4.02 o 
  -4   7   2      858.13      803.37      5.49 o 
  -3   7   2      532.31      541.51      4.59 o 
  -2   7   2      292.02      289.34      5.07 o 
  -1   7   2        0.47       -0.38      1.29 o 
   0   7   2        0.08        2.17      1.25 o 
   1   7   2       39.12       53.29      1.71 o 
   2   7   2       78.06       78.26      2.40 o 
   3   7   2       65.72       74.28      2.08 o 
   4   7   2       39.95       34.82      1.85 o 
   5   7   2       36.55       30.36      1.58 o 
   6   7   2       48.32       57.55      1.90 o 
   7   7   2       66.18       62.98      2.04 o 
   8   7   2        3.69        3.79      1.66 o 
   9   7   2        3.71        5.34      2.05 o 
  -8   8   2       14.67       10.89      2.02 o 
  -7   8   2        9.37       12.66      1.94 o 
  -6   8   2       37.00       36.21      2.08 o 
  -5   8   2        8.16        9.80      1.59 o 
  -4   8   2       22.53       28.58      1.60 o 
  -3   8   2      129.34      139.71      4.09 o 
  -2   8   2      408.62      386.90      4.20 o 
  -1   8   2       27.04       26.38      1.80 o 
   0   8   2      242.46      235.43      2.79 o 
   1   8   2       82.20       82.64      3.49 o 
   2   8   2        4.44        9.75      2.12 o 
   3   8   2      205.74      183.65      3.59 o 
   4   8   2       32.27       34.10      3.90 o 
   5   8   2       28.76       31.34      2.11 o 
   6   8   2        2.05        5.09      1.88 o 
   7   8   2       16.23       17.23      2.03 o 
   8   8   2       26.10       32.17      2.47 o 
  -7   9   2       16.33       17.13      1.99 o 
  -6   9   2       53.90       56.33      2.98 o 
  -5   9   2      270.97      265.54      4.90 o 
  -4   9   2      344.34      308.99      6.73 o 
  -3   9   2       76.40       98.28      4.60 o 
  -2   9   2       93.37       95.05      2.34 o 
  -1   9   2      193.60      192.19      5.10 o 
   0   9   2      123.53      146.74      3.26 o 
   1   9   2        4.01       -0.11      1.85 o 
   2   9   2       31.57       29.41      2.34 o 
   3   9   2      381.95      386.55      6.46 o 
   4   9   2        4.01        0.18      2.19 o 
   5   9   2        6.10        4.54      2.45 o 
   6   9   2       20.73       21.43      2.57 o 
   7   9   2        1.31       -0.52      1.96 o 
  -6  10   2       92.29       91.77      3.60 o 
  -5  10   2        2.46        2.37      1.93 o 
  -4  10   2        0.69        0.65      1.64 o 
  -3  10   2       25.32       24.07      2.47 o 
  -2  10   2        5.96       12.43      1.93 o 
  -1  10   2       28.22       22.99      2.05 o 
   0  10   2       42.57       46.84      2.73 o 
   1  10   2       84.69       87.09      3.32 o 
   2  10   2      196.27      206.20      3.45 o 
   3  10   2       18.79       21.32      2.61 o 
   4  10   2       30.21       36.72      2.27 o 
   5  10   2       31.88       29.44      2.63 o 
   6  10   2       19.82       11.92      2.77 o 
  -5  11   2        1.58        4.17      1.67 o 
  -4  11   2        7.18        4.89      1.99 o 
  -3  11   2        0.15       -0.39      1.75 o 
  -2  11   2        9.34        6.14      1.91 o 
  -1  11   2        8.87        7.20      1.89 o 
   0  11   2        5.85       10.60      2.61 o 
   1  11   2        9.84       11.95      2.54 o 
   2  11   2        0.08        2.27      2.08 o 
   3  11   2       21.65       25.73      2.44 o 
   4  11   2        0.05        2.45      2.05 o 
  -2  12   2       11.02       10.31      2.03 o 
  -1  12   2       63.27       59.86      6.90 o 
   0  12   2       71.44       70.61      3.53 o 
   1  12   2      102.78      107.35      3.82 o 
   2  12   2       91.40       79.38      3.57 o 
 -11   1   3       77.53       98.65      2.83 o 
 -10   1   3       54.66       50.42      2.18 o 
  -9   1   3      234.92      222.09      2.80 o 
  -8   1   3      114.96      111.02      2.19 o 
  -7   1   3     1227.47     1178.23      6.68 o 
  -6   1   3        0.05       -0.45      0.89 o 
  -5   1   3      785.27      702.09      5.08 o 
  -4   1   3       96.59       89.67      1.74 o 
  -3   1   3       82.52       74.91      1.06 o 
  -2   1   3    37821.15    32997.37     97.83 o 
  -1   1   3     2272.79     2512.94     10.67 o 
   0   1   3     3173.61     3383.86     19.98 o 
   1   1   3    14328.99    13585.78     86.11 o 
   2   1   3       64.47       92.26      1.13 o 
   3   1   3      139.53      111.65      0.75 o 
   4   1   3      625.21      691.27      3.57 o 
   5   1   3      664.99      681.00      5.33 o 
   6   1   3        2.02        4.31      0.88 o 
   7   1   3      346.46      377.80      5.04 o 
   8   1   3      105.13      109.47      2.63 o 
   9   1   3        1.81        2.04      2.55 o 
  10   1   3       91.36      110.95      8.86 o 
  11   1   3        1.01        4.85      3.22 o 
 -11   2   3        7.24       12.12      2.20 o 
 -10   2   3        1.90        2.10      1.81 o 
  -9   2   3       29.89       24.73      1.85 o 
  -8   2   3      169.04      168.93      2.45 o 
  -7   2   3       24.80       22.70      2.01 o 
  -6   2   3      144.55      148.80      4.47 o 
  -5   2   3       51.00       42.59      0.78 o 
  -4   2   3     3244.07     3305.74      9.65 o 
  -3   2   3      138.64      128.98      1.48 o 
  -2   2   3     2206.34     2368.81     13.57 o 
  -1   2   3      769.63      651.52      7.82 o 
   0   2   3     1454.20     1564.28     12.51 o 
   1   2   3     8189.97     7841.53     55.74 o 
   2   2   3       44.50       45.54      0.52 o 
   3   2   3      798.74      774.57      4.26 o 
   4   2   3        3.94        3.31      0.42 o 
   5   2   3      211.95      226.24      2.53 o 
   6   2   3       33.71       25.01      1.19 o 
   7   2   3        7.98        7.35      1.71 o 
   8   2   3      274.73      275.24      6.19 o 
   9   2   3       86.13       75.23      2.42 o 
  10   2   3      107.30      113.05      3.67 o 
  11   2   3       50.65       49.55      3.29 o 
 -11   3   3        0.33        6.76      2.34 o 
 -10   3   3        3.33        8.92      2.27 o 
  -9   3   3       49.67       41.36      1.95 o 
  -8   3   3      145.59      119.55      5.64 o 
  -7   3   3        1.47        5.38      1.36 o 
  -6   3   3       57.49       47.07      2.12 o 
  -5   3   3     1092.18     1107.38      5.18 o 
  -4   3   3      908.55     1040.81      5.00 o 
  -3   3   3       80.65       67.14      0.86 o 
  -2   3   3     3629.49     3921.49     17.82 o 
  -1   3   3      343.94      310.67      3.55 o 
   0   3   3      936.48     1044.21      5.82 o 
   1   3   3        5.38        2.68      0.68 o 
   2   3   3     1714.10     1781.74      3.25 o 
   3   3   3     1129.92     1296.26      3.73 o 
   4   3   3       36.66       33.17      0.76 o 
   5   3   3      340.42      333.24      2.95 o 
   6   3   3       62.33       75.19      2.75 o 
   7   3   3        2.03        2.92      1.72 o 
   8   3   3        9.10       10.57      2.06 o 
   9   3   3        2.13       -2.02      2.10 o 
  10   3   3        0.37       -1.43      2.13 o 
 -10   4   3        1.84       -0.09      2.16 o 
  -9   4   3        9.86        5.10      1.89 o 
  -8   4   3        7.05        6.56      1.80 o 
  -7   4   3       57.66       53.93      1.98 o 
  -6   4   3      151.11      149.42      1.97 o 
  -5   4   3        0.16        1.36      0.66 o 
  -4   4   3     1752.89     1921.04      9.81 o 
  -3   4   3       35.60       41.78      2.34 o 
  -2   4   3      204.29      241.38      1.64 o 
  -1   4   3     1504.38     1389.48      9.05 o 
   0   4   3     4725.40     5012.74     24.03 o 
   1   4   3        8.33       30.51      0.58 o 
   2   4   3      785.88      814.58      6.06 o 
   3   4   3       10.44       29.45      1.01 o 
   4   4   3       30.34       34.29      0.86 o 
   5   4   3     1854.20     1845.49     10.27 o 
   6   4   3      971.23      943.96      8.00 o 
   7   4   3       99.53      104.21      1.80 o 
   8   4   3      358.26      397.80      3.36 o 
   9   4   3       34.12       42.65      1.91 o 
  10   4   3        4.00       12.26      1.90 o 
 -10   5   3        3.32       -0.05      2.81 o 
  -9   5   3      111.64      112.09      2.88 o 
  -8   5   3        1.33       -0.66      1.71 o 
  -7   5   3       85.60       92.24      2.00 o 
  -6   5   3      649.61      638.79      5.17 o 
  -5   5   3       36.94       40.63      1.20 o 
  -4   5   3      946.88      894.60      6.86 o 
  -3   5   3     1672.57     1817.88     12.89 o 
  -2   5   3      555.08      561.54      3.89 o 
  -1   5   3      306.53      304.34      3.29 o 
   0   5   3     1000.18     1014.18      8.79 o 
   1   5   3      783.64      890.50      8.06 o 
   2   5   3      525.81      486.59      4.78 o 
   3   5   3      757.16      834.43      3.85 o 
   4   5   3       14.73       15.72      0.86 o 
   5   5   3     1406.61     1308.83      6.59 o 
   6   5   3      186.91      205.61      2.16 o 
   7   5   3       42.28       41.01      1.56 o 
   8   5   3       47.65       51.05      2.48 o 
   9   5   3        1.46        2.85      1.70 o 
  10   5   3       52.49       49.99      2.66 o 
 -10   6   3        6.02        5.13      3.22 o 
  -9   6   3       14.49        9.73      2.88 o 
  -8   6   3        0.74        0.80      2.28 o 
  -7   6   3        1.60        2.58      1.76 o 
  -6   6   3       71.15       77.41      2.21 o 
  -5   6   3      163.94      176.78      2.17 o 
  -4   6   3        0.11        0.73      1.33 o 
  -3   6   3      198.82      200.40      2.33 o 
  -2   6   3       32.20       47.74      1.78 o 
  -1   6   3      109.43      127.17      4.94 o 
   0   6   3      671.77      681.46      3.69 o 
   1   6   3      270.70      306.50      2.39 o 
   2   6   3       34.74       43.52      1.57 o 
   3   6   3       96.72      116.91      1.24 o 
   4   6   3      604.06      577.99      6.34 o 
   5   6   3        0.38        0.37      1.25 o 
   6   6   3       20.37       20.64      1.36 o 
   7   6   3       13.29       14.48      1.42 o 
   8   6   3        0.65        3.71      1.75 o 
   9   6   3        5.69        7.44      1.89 o 
  -9   7   3       65.38       78.13      4.88 o 
  -8   7   3       22.37       19.68      2.55 o 
  -7   7   3       57.13       69.91      4.15 o 
  -6   7   3       44.58       43.98      2.09 o 
  -5   7   3      108.03      128.11      2.09 o 
  -4   7   3       83.80       93.49      3.31 o 
  -3   7   3        1.96        4.68      1.62 o 
  -2   7   3       76.95       85.98      1.95 o 
  -1   7   3      437.31      447.51      3.94 o 
   0   7   3     1235.98     1224.17      5.23 o 
   1   7   3      293.93      318.53      2.95 o 
   2   7   3        1.12        0.91      1.00 o 
   3   7   3      376.28      382.45      4.51 o 
   4   7   3       10.93       10.73      2.20 o 
   5   7   3      385.87      348.84      3.55 o 
   6   7   3       79.92       71.78      2.32 o 
   7   7   3       61.59       59.44      1.98 o 
   8   7   3       53.53       56.22      2.05 o 
   9   7   3        2.58        0.61      2.08 o 
  -8   8   3        5.87        6.68      2.04 o 
  -7   8   3        4.47        4.75      1.91 o 
  -6   8   3       66.11       68.09      2.29 o 
  -5   8   3       35.39       38.32      1.68 o 
  -4   8   3       11.91       11.35      1.47 o 
  -3   8   3      255.62      255.81      3.02 o 
  -2   8   3      416.61      427.95      8.43 o 
  -1   8   3      198.77      167.43      2.54 o 
   0   8   3      959.40      941.66     12.94 o 
   1   8   3      700.54      683.03      6.14 o 
   2   8   3        4.50        8.56      1.83 o 
   3   8   3      298.32      311.10     10.64 o 
   4   8   3      123.97      124.53      3.33 o 
   5   8   3        2.51        2.65      1.89 o 
   6   8   3      362.00      366.00      4.03 o 
   7   8   3       82.46       76.17      2.58 o 
   8   8   3       29.06       23.49      2.22 o 
  -7   9   3        3.92        2.33      2.00 o 
  -6   9   3       37.67       46.74      2.34 o 
  -5   9   3       19.01       11.88      1.65 o 
  -4   9   3        4.30        7.11      1.80 o 
  -3   9   3        2.51        5.94      1.51 o 
  -2   9   3      187.80      197.46      7.10 o 
  -1   9   3        2.14        3.07      1.76 o 
   0   9   3       38.75       35.16      1.94 o 
   1   9   3       77.91       71.67      2.79 o 
   2   9   3      178.94      175.63      3.68 o 
   3   9   3       12.39       12.70      1.95 o 
   4   9   3       38.56       38.38      2.54 o 
   5   9   3       38.13       29.01      2.26 o 
   6   9   3       92.20       96.48      2.80 o 
   7   9   3        0.20        0.48      1.85 o 
  -6  10   3       90.42       86.27      3.41 o 
  -5  10   3        0.00        1.16      2.02 o 
  -4  10   3       17.43       14.73      1.66 o 
  -3  10   3       22.94       16.75      1.59 o 
  -2  10   3       80.33       81.55      2.41 o 
  -1  10   3       97.72       89.90      3.07 o 
   0  10   3      102.97      108.55      4.75 o 
   1  10   3      437.87      427.42     17.24 o 
   2  10   3       75.15       66.91      2.52 o 
   3  10   3      122.37      116.34      2.70 o 
   4  10   3       11.35        6.40      1.86 o 
   5  10   3        3.74        8.33      2.46 o 
   6  10   3        5.69        7.72      2.84 o 
  -5  11   3       25.01       22.91      1.96 o 
  -4  11   3        4.15        3.05      1.91 o 
  -3  11   3        1.78        0.82      1.61 o 
  -2  11   3        5.85        4.55      1.69 o 
  -1  11   3       74.25       83.60      3.31 o 
   0  11   3      127.49      161.29     11.43 o 
   1  11   3      117.04      114.67      3.49 o 
   2  11   3       94.58      102.91      6.44 o 
   3  11   3      198.97      208.70      3.55 o 
   4  11   3       57.02       51.52      2.63 o 
  -2  12   3        0.04       -1.03      1.67 o 
  -1  12   3       25.53       29.17      3.17 o 
   0  12   3       21.17       17.52      2.77 o 
   1  12   3        9.75       11.60      2.43 o 
 -11   0   4       19.36       23.49      2.99 o 
 -10   0   4        7.00       11.80      3.28 o 
  -9   0   4      370.75      386.17     11.75 o 
  -8   0   4       99.31      103.93      3.11 o 
  -7   0   4       37.06       37.03      5.55 o 
  -6   0   4       39.73       35.86      2.17 o 
  -5   0   4       34.81       43.59      0.91 o 
  -4   0   4     2326.15     2459.46     13.16 o 
  -3   0   4       52.69       72.21      1.67 o 
  -2   0   4     5476.70     5685.83     10.73 o 
  -1   0   4      673.17      577.18      3.79 o 
   0   0   4      378.67      305.91      1.64 o 
   1   0   4    47221.03    40902.83    230.75 o 
   2   0   4     1252.28     1331.57      9.04 o 
   3   0   4     3007.55     3387.25     16.20 o 
   4   0   4     5019.34     5100.15     28.83 o 
   5   0   4      603.58      537.96      4.90 o 
   6   0   4       16.46       12.86      1.46 o 
   7   0   4       36.99       32.68      3.42 o 
   8   0   4        6.83        0.78      3.57 o 
   9   0   4      205.49      189.10      5.82 o 
  10   0   4        8.32        8.89      4.32 o 
  11   0   4       19.48       25.69      4.03 o 
 -11   1   4       40.83       55.76      3.85 o 
 -10   1   4        1.95        1.63      1.73 o 
  -9   1   4       30.46       29.93      1.87 o 
  -8   1   4      283.61      276.90      2.87 o 
  -7   1   4      283.37      264.95      2.60 o 
  -6   1   4       60.75       54.35      1.25 o 
  -5   1   4      239.70      257.37      1.67 o 
  -4   1   4      169.74      133.91      2.10 o 
  -3   1   4       86.76       83.00      0.93 o 
  -2   1   4      447.63      551.71      6.55 o 
  -1   1   4      270.02      325.05      3.61 o 
   0   1   4      497.98      582.60      2.54 o 
   1   1   4    10205.60     9936.76     41.48 o 
   2   1   4       11.40        9.70      0.34 o 
   3   1   4     3263.64     3358.74     12.52 o 
   4   1   4      102.49      120.94      0.95 o 
   5   1   4      145.72      139.74      1.47 o 
   6   1   4       90.43       87.36      1.81 o 
   7   1   4      172.27      180.51      2.56 o 
   8   1   4       36.78       36.82      2.84 o 
   9   1   4        1.46        2.60      2.50 o 
  10   1   4       38.60       44.07      3.33 o 
  11   1   4        0.48       -1.32      2.82 o 
 -11   2   4        7.59       11.21      2.13 o 
 -10   2   4       19.27       25.28      1.99 o 
  -9   2   4      158.03      148.23      4.38 o 
  -8   2   4       30.90       20.24      2.05 o 
  -7   2   4      205.95      192.45      3.03 o 
  -6   2   4      304.39      276.15      4.28 o 
  -5   2   4        0.97        2.14      0.65 o 
  -4   2   4     3584.24     3933.37      5.18 o 
  -3   2   4      145.52      187.23      1.83 o 
  -2   2   4      131.42      160.15      1.10 o 
  -1   2   4     4315.77     4384.68      7.28 o 
   0   2   4    10785.68    10370.14     58.35 o 
   1   2   4     3379.78     3240.42     11.65 o 
   2   2   4      113.52      130.94      0.99 o 
   3   2   4      181.25      170.60      0.94 o 
   4   2   4     2140.46     2097.30     11.07 o 
   5   2   4        0.26        0.89      0.75 o 
   6   2   4      454.83      414.17      6.92 o 
   7   2   4       90.26       76.42      3.54 o 
   8   2   4        0.27        0.22      1.89 o 
   9   2   4        0.46        2.01      2.72 o 
  10   2   4        0.80        0.73      2.69 o 
 -11   3   4      179.60      187.17      3.76 o 
 -10   3   4        1.04       -0.05      1.98 o 
  -9   3   4       56.81       53.62      4.24 o 
  -8   3   4       37.35       44.62      2.59 o 
  -7   3   4        7.57        8.09      1.29 o 
  -6   3   4      212.03      197.05      2.12 o 
  -5   3   4      191.37      207.11      2.57 o 
  -4   3   4     2923.66     2895.58     10.35 o 
  -3   3   4      902.59     1063.92      3.09 o 
  -2   3   4     1891.00     1864.90      6.04 o 
  -1   3   4      338.63      384.76      4.74 o 
   0   3   4     1296.43     1303.75      6.62 o 
   1   3   4     5143.96     5055.86     15.44 o 
   2   3   4       25.06       27.09      0.63 o 
   3   3   4     2962.51     2850.73     11.64 o 
   4   3   4        3.43        4.88      0.54 o 
   5   3   4      672.77      634.17      2.76 o 
   6   3   4      759.80      763.85      3.28 o 
   7   3   4      176.51      179.85      6.39 o 
   8   3   4      379.41      369.03      3.69 o 
   9   3   4       16.22        8.87      2.47 o 
  10   3   4       64.11       64.76      3.34 o 
 -10   4   4       21.71       13.28      2.30 o 
  -9   4   4        9.34        9.25      3.43 o 
  -8   4   4       35.63       30.41      2.12 o 
  -7   4   4      172.63      149.54      2.56 o 
  -6   4   4       53.31       52.66      2.28 o 
  -5   4   4       74.59       80.31      1.26 o 
  -4   4   4       10.31        8.54      1.43 o 
  -3   4   4      409.85      411.45      3.99 o 
  -2   4   4     2054.44     2229.57     15.96 o 
  -1   4   4       73.48      106.38      1.55 o 
   0   4   4      974.48     1024.92      3.95 o 
   1   4   4      123.85      117.96      1.68 o 
   2   4   4       15.24       11.60      0.58 o 
   3   4   4        2.08        7.85      0.64 o 
   4   4   4       14.95       16.27      0.76 o 
   5   4   4      159.02      167.92      1.77 o 
   6   4   4       29.69       25.33      1.28 o 
   7   4   4        0.21        0.35      1.40 o 
   8   4   4      444.05      400.54      6.45 o 
   9   4   4       39.28       45.08      1.93 o 
  10   4   4        4.63        2.03      2.19 o 
 -10   5   4        6.54        3.10      3.39 o 
  -9   5   4        0.53        1.43      2.76 o 
  -8   5   4        1.37       -0.31      2.29 o 
  -7   5   4       57.35       50.84      2.67 o 
  -6   5   4        0.95        1.51      1.10 o 
  -5   5   4      191.12      215.46      2.31 o 
  -4   5   4       22.87       32.44      1.28 o 
  -3   5   4      110.25      115.00      1.67 o 
  -2   5   4     1270.44     1293.20      6.17 o 
  -1   5   4        8.45       15.89      0.81 o 
   0   5   4        6.99        5.47      0.64 o 
   1   5   4      481.82      437.42      4.04 o 
   2   5   4      919.32      934.33      5.99 o 
   3   5   4      252.66      233.66      1.54 o 
   4   5   4       50.30       56.55      1.16 o 
   5   5   4      184.25      161.35      1.73 o 
   6   5   4      438.14      425.37      2.51 o 
   7   5   4       99.17       94.25      1.82 o 
   8   5   4       90.25       91.06      2.22 o 
   9   5   4        3.81        3.48      1.78 o 
  10   5   4        3.89        9.44      2.11 o 
 -10   6   4        2.04        0.16      2.86 o 
  -9   6   4       17.14       17.16      2.82 o 
  -8   6   4       31.42       30.24      2.71 o 
  -7   6   4      239.43      231.61      5.51 o 
  -6   6   4       18.16       20.94      1.31 o 
  -5   6   4      116.46      101.20      2.00 o 
  -4   6   4       32.14       25.03      1.32 o 
  -3   6   4     1182.51     1190.09     13.97 o 
  -2   6   4       77.60       79.59      1.61 o 
  -1   6   4      325.03      318.22      2.48 o 
   0   6   4       26.15       24.88      1.17 o 
   1   6   4      308.10      308.72      1.98 o 
   2   6   4       40.27       39.09      1.22 o 
   3   6   4      252.39      216.44      3.67 o 
   4   6   4      193.43      184.25      3.10 o 
   5   6   4       77.38       67.73      1.53 o 
   6   6   4      227.19      238.13      2.32 o 
   7   6   4       36.85       34.26      1.54 o 
   8   6   4      258.94      250.96      3.33 o 
   9   6   4        2.13        4.62      2.13 o 
  -9   7   4       11.23       12.44      3.28 o 
  -8   7   4       20.39       18.31      2.32 o 
  -7   7   4       75.52       75.06      3.56 o 
  -6   7   4      161.93      151.71      2.28 o 
  -5   7   4       29.87       24.84      1.51 o 
  -4   7   4     1258.98     1295.86     13.43 o 
  -3   7   4      719.50      701.12      8.67 o 
  -2   7   4      106.12       99.90      1.79 o 
  -1   7   4      402.77      419.66      2.82 o 
   0   7   4      428.77      432.25      3.15 o 
   1   7   4       82.18       77.26      1.87 o 
   2   7   4      307.34      321.54      3.91 o 
   3   7   4        6.72        4.63      1.33 o 
   4   7   4       60.86       55.89      3.76 o 
   5   7   4       40.81       42.11      1.96 o 
   6   7   4        3.99        3.89      1.82 o 
   7   7   4       14.34       15.52      2.01 o 
   8   7   4       14.18       13.43      2.02 o 
  -8   8   4       27.02       22.36      2.12 o 
  -7   8   4       45.60       35.41      2.52 o 
  -6   8   4       98.09      103.95      2.07 o 
  -5   8   4       18.10       10.29      1.54 o 
  -4   8   4       56.82       51.71      1.93 o 
  -3   8   4        0.04       -1.53      1.63 o 
  -2   8   4       21.97       22.94      1.53 o 
  -1   8   4      148.36      143.60      2.14 o 
   0   8   4       53.15       56.31      1.89 o 
   1   8   4        0.07        0.85      1.85 o 
   2   8   4      187.32      168.40      4.93 o 
   3   8   4      483.17      442.94      3.91 o 
   4   8   4        0.38       -0.24      1.63 o 
   5   8   4        1.90        4.39      1.85 o 
   6   8   4       14.89       17.87      2.20 o 
   7   8   4        1.97        2.86      2.08 o 
   8   8   4        0.02       -1.35      1.90 o 
  -7   9   4      182.97      191.92      3.33 o 
  -6   9   4      316.08      332.49      3.90 o 
  -5   9   4       82.59       75.48      2.09 o 
  -4   9   4      244.59      250.45      4.69 o 
  -3   9   4       58.89       53.36      1.82 o 
  -2   9   4        0.08        2.20      1.52 o 
  -1   9   4      507.81      547.03      6.28 o 
   0   9   4      350.69      346.70      9.07 o 
   1   9   4      587.40      566.62      6.80 o 
   2   9   4       89.38       82.02      2.38 o 
   3   9   4       74.17       70.52      2.40 o 
   4   9   4       26.25       20.02      1.98 o 
   5   9   4      152.89      153.54      3.10 o 
   6   9   4        0.05        3.66      2.13 o 
   7   9   4       35.28       33.68      2.30 o 
  -6  10   4       21.38       20.02      2.73 o 
  -5  10   4       39.56       30.77      2.25 o 
  -4  10   4        2.96        0.84      1.60 o 
  -3  10   4        0.14       -0.67      1.53 o 
  -2  10   4       21.06       19.56      1.68 o 
  -1  10   4        0.06        2.11      1.58 o 
   0  10   4       26.83       28.63      2.66 o 
   1  10   4        7.32       10.57      2.21 o 
   2  10   4        5.01       11.07      2.20 o 
   3  10   4       13.43       17.77      2.05 o 
   4  10   4       20.94       16.84      2.08 o 
   5  10   4        0.31       -0.46      2.32 o 
   6  10   4        6.62        2.21      2.64 o 
  -4  11   4       17.15       24.18      3.11 o 
  -3  11   4       10.49        6.79      1.64 o 
  -2  11   4        3.59        2.69      1.71 o 
  -1  11   4       18.77       21.05      2.17 o 
   0  11   4        3.83        5.66      2.10 o 
   1  11   4       12.93        9.66      2.49 o 
   2  11   4        5.89        8.07      2.64 o 
   3  11   4        1.43       13.37      2.33 o 
   4  11   4        5.90        7.40      2.10 o 
  -1  12   4       14.82       10.77      2.16 o 
   0  12   4        1.46        1.11      1.80 o 
 -11   1   5       88.03      101.11      2.75 o 
 -10   1   5        0.34       -0.25      1.79 o 
  -9   1   5       35.30       34.54      1.98 o 
  -8   1   5      398.75      411.94      3.30 o 
  -7   1   5        3.28        5.57      1.43 o 
  -6   1   5     2193.09     2036.30     14.97 o 
  -5   1   5      593.43      636.78      2.88 o 
  -4   1   5      506.52      434.07      3.73 o 
  -3   1   5     6539.96     6644.10     12.52 o 
  -2   1   5       16.03       14.74      0.75 o 
  -1   1   5     1850.41     1752.92      6.50 o 
   0   1   5      326.98      344.71      3.07 o 
   1   1   5     1013.69      808.18      2.95 o 
   2   1   5        0.43        1.70      0.47 o 
   3   1   5     6644.71     6611.25     23.34 o 
   4   1   5       19.40       17.32      1.47 o 
   5   1   5       69.57       84.16      1.37 o 
   6   1   5      785.21      766.26      4.08 o 
   7   1   5       43.73       33.94      2.53 o 
   8   1   5      283.23      275.22      5.01 o 
   9   1   5        0.77        1.24      2.68 o 
  10   1   5       36.15       41.50      3.45 o 
 -11   2   5       39.43       32.22      2.96 o 
 -10   2   5        6.69        4.25      1.76 o 
  -9   2   5       63.10       66.87      2.12 o 
  -8   2   5       48.18       48.65      1.82 o 
  -7   2   5        0.26       -1.03      1.61 o 
  -6   2   5       25.10       31.97      2.00 o 
  -5   2   5       98.10       93.76      1.48 o 
  -4   2   5     3474.12     3431.24      8.68 o 
  -3   2   5        3.38        5.66      0.79 o 
  -2   2   5      789.45      804.08      2.31 o 
  -1   2   5        0.24        7.16      0.55 o 
   0   2   5      811.71      834.41      5.37 o 
   1   2   5      854.79      873.77      3.14 o 
   2   2   5      113.57      126.25      0.76 o 
   3   2   5      207.03      196.19      1.22 o 
   4   2   5      148.24      109.44      7.56 o 
   5   2   5        2.08        0.86      0.95 o 
   6   2   5       66.62       66.67      1.89 o 
   7   2   5        0.01        0.35      2.15 o 
   8   2   5      101.97       94.29      3.89 o 
   9   2   5       77.48       82.95      6.19 o 
  10   2   5        6.65        6.41      2.59 o 
 -11   3   5       20.65       25.29      2.52 o 
 -10   3   5        8.02        6.65      2.12 o 
  -9   3   5        1.32       -1.16      5.14 o 
  -8   3   5        0.26       -1.15      2.21 o 
  -7   3   5      572.36      536.64     10.32 o 
  -6   3   5       94.16      100.72      2.87 o 
  -5   3   5       15.36       21.56      0.89 o 
  -4   3   5       45.72       56.10      1.16 o 
  -3   3   5     1216.75     1311.53      3.63 o 
  -2   3   5      571.26      611.66      3.49 o 
  -1   3   5       13.35       22.56      1.17 o 
   0   3   5      354.86      398.57      2.74 o 
   1   3   5     5555.14     5997.91     23.82 o 
   2   3   5      898.51      912.76      4.07 o 
   3   3   5      274.92      269.40      1.36 o 
   4   3   5      197.62      168.11      9.28 o 
   5   3   5       28.68       29.96      1.14 o 
   6   3   5      225.57      233.22      3.14 o 
   7   3   5      141.96      131.51      4.54 o 
   8   3   5       20.99       28.63      2.52 o 
   9   3   5       29.47       29.23      2.91 o 
  10   3   5        9.78        4.50      2.61 o 
 -10   4   5        0.07       -0.38      2.08 o 
  -9   4   5       11.39       20.82      2.70 o 
  -8   4   5        8.08       11.68      2.38 o 
  -7   4   5        2.33        4.90      2.24 o 
  -6   4   5       47.81       42.20      1.36 o 
  -5   4   5      107.07      100.01      2.00 o 
  -4   4   5     1368.52     1379.00      6.65 o 
  -3   4   5      539.87      548.39      3.05 o 
  -2   4   5      215.97      227.57      2.00 o 
  -1   4   5      430.94      448.40      3.41 o 
   0   4   5      933.81      982.89      3.29 o 
   1   4   5      279.43      334.48      1.94 o 
   2   4   5       84.18       89.01      1.10 o 
   3   4   5      590.23      567.95      2.93 o 
   4   4   5      572.45      561.40      4.12 o 
   5   4   5      105.77       91.00      1.51 o 
   6   4   5       95.78       88.15      1.57 o 
   7   4   5       30.94       31.61      2.77 o 
   8   4   5        1.97        2.83      1.85 o 
   9   4   5        3.17        2.93      3.67 o 
  10   4   5        3.71        1.64      2.08 o 
 -10   5   5       48.43       56.37      3.41 o 
  -9   5   5       50.70       47.51      3.18 o 
  -8   5   5       33.44       30.07      4.44 o 
  -7   5   5       62.82       61.34      3.46 o 
  -6   5   5       68.36       66.48      1.43 o 
  -5   5   5        6.76        4.67      1.16 o 
  -4   5   5     1724.53     1759.50     16.13 o 
  -3   5   5      603.21      624.04      5.92 o 
  -2   5   5      468.23      478.74      2.61 o 
  -1   5   5      766.78      678.86      4.87 o 
   0   5   5       27.55       36.92      0.80 o 
   1   5   5     1536.07     1594.69      9.88 o 
   2   5   5      302.85      323.63      2.30 o 
   3   5   5      257.92      265.36      2.70 o 
   4   5   5     1587.44     1541.37      8.53 o 
   5   5   5      385.01      399.66      2.34 o 
   6   5   5      156.56      162.64      1.77 o 
   7   5   5       83.97       84.49      2.02 o 
   8   5   5      249.44      272.55      5.68 o 
   9   5   5       34.12       28.68      2.61 o 
  -9   6   5        3.70        3.72      3.01 o 
  -8   6   5      128.02      144.03      3.86 o 
  -7   6   5        0.75        1.51      1.74 o 
  -6   6   5       58.89       50.82      1.43 o 
  -5   6   5      226.72      215.83      3.69 o 
  -4   6   5      125.72      127.43      1.88 o 
  -3   6   5        9.42       10.06      1.24 o 
  -2   6   5      317.11      321.26      2.36 o 
  -1   6   5      553.47      587.27      2.65 o 
   0   6   5      444.38      483.92      2.58 o 
   1   6   5        0.06        0.37      0.74 o 
   2   6   5      305.26      311.72      2.78 o 
   3   6   5       99.99       94.39      1.42 o 
   4   6   5      180.41      184.50      1.93 o 
   5   6   5      181.86      165.32      1.90 o 
   6   6   5       70.16       73.91      1.67 o 
   7   6   5        2.03        4.35      1.41 o 
   8   6   5       44.03       40.50      1.70 o 
   9   6   5        0.00       -1.74      1.74 o 
  -9   7   5       58.09       64.81      7.97 o 
  -8   7   5       34.05       44.57      3.51 o 
  -7   7   5       22.02       25.58      2.10 o 
  -6   7   5       11.47       20.19      1.32 o 
  -5   7   5       53.61       51.98      1.67 o 
  -4   7   5      855.52      912.24      9.99 o 
  -3   7   5      170.55      166.14      2.18 o 
  -2   7   5      292.08      312.43      2.40 o 
  -1   7   5      878.11      864.59      5.74 o 
   0   7   5       63.19       59.10      4.36 o 
   1   7   5      589.70      557.61      3.14 o 
   2   7   5       73.83       75.26      1.85 o 
   3   7   5       90.39       83.41      1.96 o 
   4   7   5      792.05      743.45      5.20 o 
   5   7   5       65.36       67.45      1.87 o 
   6   7   5       63.04       58.69      1.90 o 
   7   7   5       31.52       27.07      2.16 o 
   8   7   5       62.81       57.91      2.47 o 
  -8   8   5       43.08       42.21      2.53 o 
  -7   8   5       19.61       19.53      2.08 o 
  -6   8   5        8.65        9.09      1.59 o 
  -5   8   5        1.17        3.92      1.45 o 
  -4   8   5        3.98        3.97      1.63 o 
  -3   8   5        7.87        8.34      1.43 o 
  -2   8   5       26.53       21.56      1.54 o 
  -1   8   5      111.32      104.91      1.93 o 
   0   8   5        4.26        6.42      1.61 o 
   1   8   5      179.87      182.05      3.28 o 
   2   8   5       12.74       10.64      1.11 o 
   3   8   5       53.30       61.34      1.85 o 
   4   8   5       47.42       42.29      1.72 o 
   5   8   5       58.32       54.99      2.20 o 
   6   8   5       93.31       84.79      2.57 o 
   7   8   5        5.94        3.61      1.87 o 
   8   8   5        7.32        2.84      2.44 o 
  -7   9   5        8.67       12.13      2.23 o 
  -6   9   5        9.24       15.21      1.77 o 
  -5   9   5       29.17       31.37      1.77 o 
  -4   9   5        1.79        0.15      1.72 o 
  -3   9   5       69.32       63.57      1.93 o 
  -2   9   5      247.85      220.49      2.66 o 
  -1   9   5       35.32       47.01      2.11 o 
   0   9   5       86.13       89.55      3.54 o 
   1   9   5        5.53        4.24      1.67 o 
   2   9   5        2.94        5.95      1.54 o 
   3   9   5        0.75        2.18      1.47 o 
   4   9   5        1.01        1.65      1.62 o 
   5   9   5        9.24       16.51      2.08 o 
   6   9   5        0.68        1.66      2.23 o 
   7   9   5       48.36       44.60      2.57 o 
  -6  10   5       16.60       10.58      1.92 o 
  -5  10   5       18.06       19.84      3.62 o 
  -4  10   5        0.06       -1.55      1.55 o 
  -3  10   5        4.06        0.36      1.57 o 
  -2  10   5       16.03       22.82      1.68 o 
  -1  10   5      335.65      327.44      5.94 o 
   0  10   5        8.05        5.96      1.99 o 
   1  10   5        0.34        0.58      1.73 o 
   2  10   5       61.25       61.79      2.85 o 
   3  10   5       30.05       27.43      2.10 o 
   4  10   5        8.61        6.80      2.08 o 
   5  10   5        0.12       -0.21      2.56 o 
  -4  11   5        0.09        0.70      2.18 o 
  -3  11   5        9.40        9.16      2.11 o 
  -2  11   5       13.68       15.59      2.62 o 
  -1  11   5      204.86      222.30     18.17 o 
   0  11   5      176.06      175.08     10.43 o 
   1  11   5       95.52       90.61      3.37 o 
   2  11   5      170.36      167.73      4.08 o 
   3  11   5      352.13      345.03      8.50 o 
   4  11   5       90.32       94.11      3.57 o 
 -11   0   6       10.77       13.05      5.32 o 
 -10   0   6       59.97       60.94      3.20 o 
  -9   0   6      141.08      131.19      3.54 o 
  -8   0   6        0.09       -1.16      2.23 o 
  -7   0   6      267.11      223.18      4.12 o 
  -6   0   6      623.68      625.22      7.77 o 
  -5   0   6      710.77      668.73      3.34 o 
  -4   0   6     6639.04     6570.41     15.08 o 
  -3   0   6     1616.35     1624.30      7.32 o 
  -2   0   6       64.04      102.26      2.09 o 
  -1   0   6     1476.74     1483.67      8.50 o 
   0   0   6      372.45      399.02      2.69 o 
   1   0   6     2709.50     2782.25     14.68 o 
   2   0   6     1216.78     1204.26      5.44 o 
   3   0   6       42.10       44.78      0.92 o 
   4   0   6        0.09        3.18      0.76 o 
   5   0   6       79.81       73.77      3.14 o 
   6   0   6        0.19       -0.45      2.75 o 
   7   0   6       15.00       23.36      3.53 o 
   8   0   6      621.37      682.61      8.97 o 
   9   0   6       81.62      101.59      5.30 o 
  10   0   6        1.85       -0.89      4.07 o 
 -11   1   6        0.78        1.59      1.98 o 
 -10   1   6        4.35        4.80      1.86 o 
  -9   1   6        2.21        3.89      1.83 o 
  -8   1   6       72.83       69.52      1.91 o 
  -7   1   6      330.53      332.49      2.84 o 
  -6   1   6      502.96      493.65      3.02 o 
  -5   1   6      129.16      127.40      1.31 o 
  -4   1   6     1218.15     1305.65      8.82 o 
  -3   1   6      109.45      181.56      0.94 o 
  -2   1   6        8.51        9.47      0.44 o 
  -1   1   6     1578.01     1534.81     12.47 o 
   0   1   6       76.47       75.09      0.92 o 
   1   1   6     6037.49     6053.90     15.42 o 
   2   1   6     2554.60     2709.25     10.87 o 
   3   1   6      436.80      395.56      3.21 o 
   4   1   6      400.65      363.05      2.67 o 
   5   1   6       34.21       35.63      1.13 o 
   6   1   6      360.60      349.47      4.07 o 
   7   1   6       17.19       18.37      2.44 o 
   8   1   6       11.52       12.24      2.65 o 
   9   1   6        1.15        2.60      2.82 o 
  10   1   6       35.84       33.73      3.33 o 
 -11   2   6        0.87        0.96      2.27 o 
 -10   2   6        5.08        4.71      2.11 o 
  -9   2   6       10.01       13.20      3.35 o 
  -8   2   6        1.35        2.03      1.53 o 
  -7   2   6        0.56       -0.05      1.65 o 
  -6   2   6       40.28       53.62      1.48 o 
  -5   2   6      345.06      354.58      2.46 o 
  -4   2   6     2863.00     2733.14      5.15 o 
  -3   2   6       64.41       47.52      0.93 o 
  -2   2   6       38.44       37.33      1.03 o 
  -1   2   6      330.87      359.21      3.70 o 
   0   2   6       90.90      107.73      0.96 o 
   1   2   6      510.39      610.52      3.04 o 
   2   2   6     1581.16     1814.66      5.99 o 
   3   2   6      253.07      231.40      1.05 o 
   4   2   6      125.33      124.40      1.31 o 
   5   2   6       19.90       18.76      1.13 o 
   6   2   6       10.61       10.42      1.35 o 
   7   2   6       17.27       31.31      2.53 o 
   8   2   6       13.75       21.37      2.56 o 
   9   2   6        1.81        3.29      2.57 o 
  10   2   6       12.91        9.88      2.94 o 
 -10   3   6       17.00       19.60      2.85 o 
  -9   3   6       11.66       13.25      4.33 o 
  -8   3   6       30.45       29.51      2.46 o 
  -7   3   6       37.49       46.26      2.85 o 
  -6   3   6     1715.50     1704.08      9.35 o 
  -5   3   6       59.23       72.90      1.57 o 
  -4   3   6       10.25        9.09      0.91 o 
  -3   3   6     1325.57     1240.45      3.46 o 
  -2   3   6       70.71       67.35      8.44 o 
  -1   3   6     1725.46     1655.67     12.10 o 
   0   3   6       38.38       28.53      0.64 o 
   1   3   6      147.27      111.54      1.31 o 
   2   3   6      914.29      915.59      6.37 o 
   3   3   6      561.97      587.54      3.32 o 
   4   3   6     1231.52     1178.36      9.04 o 
   5   3   6       52.74       50.70      1.22 o 
   6   3   6     2629.61     2643.56     25.96 o 
   7   3   6       61.98       57.22      2.66 o 
   8   3   6      147.88      158.32      3.70 o 
   9   3   6       42.02       49.71      3.08 o 
  10   3   6       17.78       17.20      3.00 o 
 -10   4   6        5.12        3.37      3.00 o 
  -9   4   6        1.53       -0.34      2.35 o 
  -8   4   6       51.77       54.64      2.72 o 
  -7   4   6       28.61       29.71      3.40 o 
  -6   4   6      225.01      202.08      2.16 o 
  -5   4   6      346.18      357.08      3.53 o 
  -4   4   6      182.60      199.97      3.05 o 
  -3   4   6      219.93      210.54      2.63 o 
  -2   4   6     1094.14     1148.13      9.18 o 
  -1   4   6        9.53       13.83      0.72 o 
   0   4   6      147.35      135.17      0.96 o 
   1   4   6      669.92      678.71      2.00 o 
   2   4   6       70.19       61.41      0.93 o 
   3   4   6      323.26      275.86      1.48 o 
   4   4   6       67.49       63.76      3.65 o 
   5   4   6      144.52      142.69      1.68 o 
   6   4   6        0.02        1.13      1.17 o 
   7   4   6        9.43        7.75      1.83 o 
   8   4   6       19.64       14.43      5.49 o 
   9   4   6        1.28       -0.97      2.56 o 
  10   4   6        8.17       11.92      3.00 o 
 -10   5   6        4.12        8.78      3.08 o 
  -9   5   6        4.51        2.78      2.59 o 
  -8   5   6        0.05        1.63      2.43 o 
  -7   5   6      104.32      104.91      3.21 o 
  -6   5   6       28.13       36.92      1.44 o 
  -5   5   6        5.95        0.73      1.17 o 
  -4   5   6      203.50      245.76      2.17 o 
  -3   5   6      252.57      268.34      3.22 o 
  -2   5   6       31.06       25.34      1.08 o 
  -1   5   6      124.62      128.91      2.05 o 
   0   5   6       21.82       20.43      0.95 o 
   1   5   6        6.06        2.22      0.71 o 
   2   5   6      156.92      173.04      1.45 o 
   3   5   6      121.30      114.73      1.44 o 
   4   5   6     1241.84     1187.22      9.36 o 
   5   5   6        0.06       -0.33      1.07 o 
   6   5   6      297.90      314.30      2.46 o 
   7   5   6        2.82        6.95      1.25 o 
   8   5   6       28.30       22.27      1.71 o 
   9   5   6        7.75       10.55      2.29 o 
  -9   6   6        4.55        3.40      2.76 o 
  -8   6   6      108.53      104.64      3.62 o 
  -7   6   6        2.18       -0.22      2.27 o 
  -6   6   6       82.76       81.63      1.62 o 
  -5   6   6        9.16        7.19      1.28 o 
  -4   6   6       89.03       94.77      1.78 o 
  -3   6   6       54.58       57.15      1.53 o 
  -2   6   6      500.26      542.58      2.68 o 
  -1   6   6        8.95        9.83      0.95 o 
   0   6   6        1.18        1.77      0.68 o 
   1   6   6      328.25      354.81      2.69 o 
   2   6   6       20.39       18.79      1.05 o 
   3   6   6      534.30      491.68      3.99 o 
   4   6   6        5.21        6.24      0.96 o 
   5   6   6       14.38       10.67      1.22 o 
   6   6   6        0.43       -1.24      1.42 o 
   7   6   6      106.55      102.41      2.24 o 
   8   6   6        0.66       -0.04      1.41 o 
   9   6   6       10.11       11.94      2.27 o 
  -9   7   6        2.19        4.22      4.65 o 
  -8   7   6       20.03       22.99      2.83 o 
  -7   7   6        1.84        1.93      1.90 o 
  -6   7   6        4.86        3.52      1.24 o 
  -5   7   6      138.93      133.87      2.09 o 
  -4   7   6      132.62      130.45      2.07 o 
  -3   7   6      335.61      334.37      9.35 o 
  -2   7   6     1678.43     1692.81     11.47 o 
  -1   7   6      930.84      959.49      5.15 o 
   0   7   6       47.96       55.96      1.70 o 
   1   7   6       16.36       16.33      1.60 o 
   2   7   6      163.76      162.83      2.83 o 
   3   7   6       73.49       68.29      1.38 o 
   4   7   6        3.88        3.43      1.13 o 
   5   7   6      117.30      123.77      2.18 o 
   6   7   6       36.76       34.98      1.78 o 
   7   7   6      111.48      121.75      2.50 o 
   8   7   6       11.17       14.67      2.17 o 
  -8   8   6       14.18       16.08      2.17 o 
  -7   8   6        0.59        0.17      1.91 o 
  -6   8   6        1.25        1.87      1.47 o 
  -5   8   6       26.83       26.64      1.57 o 
  -4   8   6       15.17       14.43      1.48 o 
  -3   8   6        5.50        3.23      1.26 o 
  -2   8   6      210.81      224.30      4.22 o 
  -1   8   6       68.38       67.59      2.07 o 
   0   8   6       18.57       13.62      2.22 o 
   1   8   6       32.62       26.47      2.30 o 
   2   8   6       55.67       55.11      1.81 o 
   3   8   6        0.52       -0.33      1.29 o 
   4   8   6       16.98       14.22      1.31 o 
   5   8   6       10.84        7.96      1.90 o 
   6   8   6      187.27      190.86      3.28 o 
   7   8   6        2.33        2.64      2.01 o 
  -7   9   6       39.22       45.03      5.93 o 
  -6   9   6       15.86       18.49      2.07 o 
  -5   9   6      175.91      177.71     11.34 o 
  -4   9   6       68.84       77.11      2.43 o 
  -3   9   6      113.24      103.26      2.64 o 
  -2   9   6       49.88       49.31      2.99 o 
  -1   9   6      531.14      539.16     25.21 o 
   0   9   6      191.34      174.30      3.75 o 
   1   9   6      291.79      287.94     14.25 o 
   2   9   6      159.61      154.15      3.43 o 
   3   9   6       43.82       38.60      1.80 o 
   4   9   6      231.29      228.51      4.92 o 
   5   9   6       83.18       79.93      2.59 o 
   6   9   6        9.42        9.70      2.07 o 
  -6  10   6        0.04       -2.02      2.02 o 
  -5  10   6        3.05        3.03      1.79 o 
  -4  10   6       11.08       11.23      2.03 o 
  -3  10   6       11.63       12.14      1.98 o 
  -2  10   6        1.15        3.46      2.53 o 
  -1  10   6       97.93      100.10      9.28 o 
   0  10   6       36.19       43.07      4.16 o 
   1  10   6       27.47       27.07      2.47 o 
   2  10   6       16.06       16.96      2.35 o 
   3  10   6        0.88       -0.26      1.76 o 
   4  10   6       90.57       91.80      3.35 o 
   5  10   6        4.69        3.43      2.14 o 
  -4  11   6        7.05       10.90      1.97 o 
  -3  11   6        2.66        0.68      2.41 o 
  -2  11   6       10.81        4.76      2.50 o 
  -1  11   6        2.40        4.69      2.87 o 
   0  11   6        7.07        4.57      2.65 o 
   1  11   6        0.06       -2.23      2.91 o 
   2  11   6        0.10        4.53      2.63 o 
   3  11   6       17.81       33.17      3.25 o 
 -11   1   7       12.05       10.55      2.65 o 
 -10   1   7        5.17        9.03      1.89 o 
  -9   1   7       88.54       82.82      2.35 o 
  -8   1   7       63.01       60.39      1.88 o 
  -7   1   7       80.36       85.78      1.98 o 
  -6   1   7     1332.63     1298.15     10.19 o 
  -5   1   7      312.37      335.99      5.04 o 
  -4   1   7       46.08       56.81      1.22 o 
  -3   1   7     1918.41     1746.11      7.33 o 
  -2   1   7      623.46      581.73      1.83 o 
  -1   1   7     1541.57     1345.50      7.08 o 
   0   1   7      839.84      802.87      5.48 o 
   1   1   7       62.68       44.62      0.59 o 
   2   1   7     7432.30     7542.10     24.20 o 
   3   1   7        7.59        5.57      0.50 o 
   4   1   7      732.92      697.75      4.21 o 
   5   1   7       11.48       10.36      1.49 o 
   6   1   7      121.76      133.83      2.44 o 
   7   1   7       19.76        8.56      3.27 o 
   8   1   7       32.49       40.30      7.36 o 
   9   1   7        0.96        3.80      2.80 o 
  10   1   7        1.59        0.68      2.78 o 
 -11   2   7        0.01       -2.07      2.27 o 
 -10   2   7       33.98       41.97      3.05 o 
  -9   2   7        1.40        1.09      2.07 o 
  -8   2   7       41.28       43.29      2.65 o 
  -7   2   7       67.09       52.49      4.21 o 
  -6   2   7     1777.72     1692.11     15.12 o 
  -5   2   7      150.58      159.77      1.93 o 
  -4   2   7      137.13      138.08      1.49 o 
  -3   2   7       52.45       47.06      1.29 o 
  -2   2   7      323.12      361.02      2.45 o 
  -1   2   7     3576.04     3382.15      6.47 o 
   0   2   7        2.45        1.72      0.37 o 
   1   2   7      287.87      264.03      2.35 o 
   2   2   7      297.40      327.87      2.31 o 
   3   2   7        0.03       -0.10      0.52 o 
   4   2   7       40.08       43.73      1.12 o 
   5   2   7        0.25        0.91      1.47 o 
   6   2   7      581.86      548.75     10.77 o 
   7   2   7       27.47       24.30      3.09 o 
   8   2   7      167.28      182.93      3.89 o 
   9   2   7       21.54       23.01      2.85 o 
  10   2   7        0.19        2.27      2.81 o 
 -10   3   7        0.02       -1.33      2.79 o 
  -9   3   7       27.48       28.77      2.90 o 
  -8   3   7       38.21       34.51      3.01 o 
  -7   3   7      403.02      387.77      4.56 o 
  -6   3   7      305.86      306.13      3.80 o 
  -5   3   7       29.44       26.81      1.41 o 
  -4   3   7      164.18      160.22      1.98 o 
  -3   3   7      820.02      887.48      4.39 o 
  -2   3   7       33.40       24.59      0.79 o 
  -1   3   7      457.48      444.23      5.57 o 
   0   3   7      663.70      678.48      6.90 o 
   1   3   7      787.90      761.14      4.23 o 
   2   3   7        0.78        2.02      0.64 o 
   3   3   7      650.27      662.46      2.29 o 
   4   3   7       77.63       94.39      1.30 o 
   5   3   7       12.01       15.71      1.16 o 
   6   3   7      239.85      224.18      2.91 o 
   7   3   7       42.72       53.00      2.04 o 
   8   3   7       22.49       23.58      2.72 o 
   9   3   7        0.38       -0.87      2.61 o 
  10   3   7       14.15       19.51      3.17 o 
 -10   4   7       42.12       39.49      3.19 o 
  -9   4   7        8.30        8.09      2.57 o 
  -8   4   7       32.13       34.50      2.71 o 
  -7   4   7        9.37        9.84      2.23 o 
  -6   4   7      307.00      333.07      3.08 o 
  -5   4   7        0.91        1.05      1.34 o 
  -4   4   7      564.56      527.03      2.76 o 
  -3   4   7      204.47      207.12      1.75 o 
  -2   4   7       37.39       44.39      1.03 o 
  -1   4   7     1531.63     1491.21      6.03 o 
   0   4   7       66.23       51.89      0.84 o 
   1   4   7     1956.28     1909.31     17.52 o 
   2   4   7       79.13       75.40      1.33 o 
   3   4   7      723.61      679.44      2.85 o 
   4   4   7      391.68      358.72      2.24 o 
   5   4   7      114.14      106.99      2.80 o 
   6   4   7       91.25       85.10      1.90 o 
   7   4   7       23.43       31.23      1.94 o 
   8   4   7        5.12        2.73      2.52 o 
   9   4   7       32.65       35.22      5.60 o 
 -10   5   7       37.68       46.41      3.43 o 
  -9   5   7       30.39       25.89      2.88 o 
  -8   5   7       21.76       26.03      2.88 o 
  -7   5   7        7.08        8.41      2.30 o 
  -6   5   7       29.76       26.87      1.48 o 
  -5   5   7       79.02       76.95      1.66 o 
  -4   5   7       95.20      100.53      1.68 o 
  -3   5   7      668.63      658.85      4.11 o 
  -2   5   7     1450.99     1533.32     14.73 o 
  -1   5   7      124.80      127.37      3.04 o 
   0   5   7      542.49      516.96      5.00 o 
   1   5   7      259.98      251.03      1.84 o 
   2   5   7      314.10      311.86      2.78 o 
   3   5   7       11.23       11.85      1.10 o 
   4   5   7       83.03       90.26      1.67 o 
   5   5   7        6.60        5.14      1.10 o 
   6   5   7      820.44      780.50      6.04 o 
   7   5   7      210.05      216.43      4.23 o 
   8   5   7       28.95       23.18      2.44 o 
   9   5   7      140.75      142.85      3.13 o 
  -9   6   7       21.85       19.51      2.92 o 
  -8   6   7        5.54        2.52      2.55 o 
  -7   6   7        0.61       -1.97      2.68 o 
  -6   6   7       10.69        8.26      1.30 o 
  -5   6   7      203.77      198.52      2.57 o 
  -4   6   7      730.87      774.18     17.90 o 
  -3   6   7       43.02       56.14      2.33 o 
  -2   6   7      145.28      149.77      3.63 o 
  -1   6   7        0.97        1.03      1.04 o 
   0   6   7       88.14       80.89      1.48 o 
   1   6   7        1.10        0.69      1.00 o 
   2   6   7        0.92        1.01      1.05 o 
   3   6   7       53.00       68.86      1.28 o 
   4   6   7      139.09      117.60      1.96 o 
   5   6   7      170.03      153.59      1.95 o 
   6   6   7        0.40        0.12      1.33 o 
   7   6   7        0.01       -1.53      1.53 o 
   8   6   7        6.07        9.63      2.12 o 
  -8   7   7       38.89       53.29      3.21 o 
  -7   7   7       56.67       48.76      5.16 o 
  -6   7   7        0.91        0.72      1.44 o 
  -5   7   7      243.41      255.63      3.14 o 
  -4   7   7       63.25       65.90      2.08 o 
  -3   7   7       19.45       27.58      1.97 o 
  -2   7   7       15.95       19.80      1.79 o 
  -1   7   7       17.02       14.75      1.79 o 
   0   7   7       86.07       62.74      2.00 o 
   1   7   7      657.05      637.23      6.51 o 
   2   7   7      460.48      443.69      6.45 o 
   3   7   7        3.61        1.40      1.03 o 
   4   7   7      515.16      491.69      5.25 o 
   5   7   7        1.26        1.60      1.53 o 
   6   7   7       95.61       88.65      2.12 o 
   7   7   7        0.51        1.49      1.60 o 
   8   7   7       10.19       10.02      1.77 o 
  -8   8   7       45.43       48.17      3.13 o 
  -7   8   7       24.65       24.40      2.68 o 
  -6   8   7       88.74       91.85      3.14 o 
  -5   8   7      108.35      103.23      2.49 o 
  -4   8   7        6.53        5.94      1.76 o 
  -3   8   7       81.30       85.00      2.11 o 
  -2   8   7       80.54       75.37      2.36 o 
  -1   8   7       61.64       62.44      2.28 o 
   0   8   7        0.12       -0.33      2.03 o 
   1   8   7        8.33       10.38      2.33 o 
   2   8   7       23.40       22.50      1.47 o 
   3   8   7        9.09       10.32      1.27 o 
   4   8   7        0.62        0.05      1.50 o 
   5   8   7        7.96        4.81      1.54 o 
   6   8   7       82.00       75.24      2.51 o 
   7   8   7        5.50        3.12      1.95 o 
  -7   9   7        8.19        4.29      2.63 o 
  -6   9   7        9.49       14.15      2.11 o 
  -5   9   7        0.01        3.17      2.28 o 
  -4   9   7       12.67        9.61      1.86 o 
  -3   9   7        0.75       -0.24      2.49 o 
  -2   9   7      116.67      116.98      3.37 o 
  -1   9   7       97.10      106.27      3.36 o 
   0   9   7        4.19        3.98      2.44 o 
   1   9   7        0.02        2.50      2.23 o 
   2   9   7        0.90        0.94      2.04 o 
   3   9   7        7.29        9.05      1.62 o 
   4   9   7        0.70        0.79      1.82 o 
   5   9   7       34.93       31.76      2.19 o 
   6   9   7        1.18        3.19      2.08 o 
  -5  10   7       13.63       15.25      2.14 o 
  -4  10   7        4.50        9.28      2.70 o 
  -3  10   7       11.42       13.83      2.44 o 
  -2  10   7       37.45       38.08      2.80 o 
  -1  10   7        2.86        3.13      2.67 o 
   0  10   7       28.59       29.17      2.72 o 
   1  10   7       30.51       34.57      2.75 o 
   2  10   7       21.56       27.42      2.69 o 
   3  10   7        1.26        4.62      2.46 o 
   4  10   7        0.11       -0.31      2.09 o 
  -3  11   7       23.16       22.06      2.69 o 
  -2  11   7        4.76        7.34      3.03 o 
  -1  11   7       11.49       12.64      3.08 o 
   0  11   7       61.74       60.82      3.34 o 
   1  11   7       79.88       83.34      4.02 o 
   2  11   7       92.79       93.70      3.55 o 
 -10   0   8      110.98      139.36      4.04 o 
  -9   0   8        0.01       -0.48      2.46 o 
  -8   0   8      447.73      440.97     16.98 o 
  -7   0   8      340.72      320.99      9.77 o 
  -6   0   8      140.71      121.73      2.85 o 
  -5   0   8      825.63      764.66     12.56 o 
  -4   0   8      973.14      967.78      6.74 o 
  -3   0   8        0.05        1.02      1.66 o 
  -2   0   8      198.44      231.84      3.46 o 
  -1   0   8     1242.18     1142.53     15.17 o 
   0   0   8      452.35      417.77      2.62 o 
   1   0   8     1599.88     1485.55      7.57 o 
   2   0   8       17.47        8.81      0.83 o 
   3   0   8      590.86      618.51      3.80 o 
   4   0   8     1611.88     1482.53     13.50 o 
   5   0   8      252.23      233.26      3.32 o 
   6   0   8      241.54      229.68      4.94 o 
   7   0   8       55.59       42.48      3.76 o 
   8   0   8      152.49      179.82      5.70 o 
   9   0   8       39.69       22.83      4.39 o 
  10   0   8        0.99       -2.30      3.64 o 
 -10   1   8        0.06        0.61      2.21 o 
  -9   1   8        0.45       -1.15      1.67 o 
  -8   1   8        8.45        7.40      1.58 o 
  -7   1   8      239.69      231.57      2.99 o 
  -6   1   8       22.23       19.46      1.26 o 
  -5   1   8      128.31      126.64      2.30 o 
  -4   1   8       50.32       61.88      1.50 o 
  -3   1   8        2.66        3.11      0.47 o 
  -2   1   8       83.61       66.57      1.57 o 
  -1   1   8      219.46      249.29      4.71 o 
   0   1   8       74.75       90.22      0.99 o 
   1   1   8       94.57      111.93      0.96 o 
   2   1   8     1062.69     1019.53      3.36 o 
   3   1   8       73.02       76.36      1.01 o 
   4   1   8     1210.74     1232.19      6.96 o 
   5   1   8       74.18       69.32      1.64 o 
   6   1   8        1.19       -0.06      1.63 o 
   7   1   8       34.48       35.06      4.14 o 
   8   1   8        6.87        9.06      2.48 o 
   9   1   8        6.24        7.18      2.72 o 
  10   1   8       16.35       17.23      3.25 o 
 -10   2   8       62.03       64.53      2.87 o 
  -9   2   8       15.31       12.12      2.26 o 
  -8   2   8      156.74      153.85      3.54 o 
  -7   2   8       51.70       44.23      2.58 o 
  -6   2   8        2.63        6.53      1.33 o 
  -5   2   8      541.55      568.37      6.15 o 
  -4   2   8       53.42       60.83      1.83 o 
  -3   2   8        3.53        2.22      0.66 o 
  -2   2   8        0.08        0.44      0.72 o 
  -1   2   8      302.81      380.75      3.56 o 
   0   2   8     2129.21     2198.07     12.25 o 
   1   2   8     3497.71     3566.92     18.33 o 
   2   2   8      335.56      315.22      1.46 o 
   3   2   8        0.07        0.08      0.62 o 
   4   2   8     1074.90     1059.80      5.66 o 
   5   2   8       76.46       67.04      2.04 o 
   6   2   8       24.56       14.16      1.68 o 
   7   2   8        0.01        0.94      1.72 o 
   8   2   8        7.32        3.29      3.13 o 
   9   2   8       15.40       12.35      2.95 o 
 -10   3   8       24.11       26.70      2.55 o 
  -9   3   8        5.12        3.08      2.71 o 
  -8   3   8       33.09       31.40      2.69 o 
  -7   3   8       43.06       50.67      2.59 o 
  -6   3   8      155.49      146.23      2.57 o 
  -5   3   8       40.40       33.72      2.44 o 
  -4   3   8       12.66        8.95      1.31 o 
  -3   3   8      251.76      237.21      2.24 o 
  -2   3   8       67.07       78.56      2.48 o 
  -1   3   8      105.09       74.81      1.84 o 
   0   3   8     1930.90     1923.58     12.63 o 
   1   3   8      394.24      356.65      3.40 o 
   2   3   8     2373.56     2298.09     12.63 o 
   3   3   8       11.92       16.57      0.74 o 
   4   3   8      747.95      738.55      6.24 o 
   5   3   8      188.75      191.36      3.35 o 
   6   3   8        0.42        2.19      1.95 o 
   7   3   8      110.81      117.23      2.59 o 
   8   3   8       46.17       47.98      2.69 o 
   9   3   8      171.43      189.87      5.32 o 
 -10   4   8        1.84        0.28      2.77 o 
  -9   4   8       54.84       54.80      3.06 o 
  -8   4   8       63.57       61.19      2.99 o 
  -7   4   8        0.67        2.52      2.22 o 
  -6   4   8      225.33      223.03      2.83 o 
  -5   4   8       63.07       52.30      1.76 o 
  -4   4   8       28.21       37.34      1.64 o 
  -3   4   8      468.72      430.60      3.06 o 
  -2   4   8        4.41        4.36      1.24 o 
  -1   4   8     1124.86     1190.47      4.50 o 
   0   4   8      893.63      932.11      8.70 o 
   1   4   8      170.20      193.00      1.82 o 
   2   4   8      635.67      617.53      4.42 o 
   3   4   8      356.68      364.39      2.23 o 
   4   4   8       13.89       15.07      1.12 o 
   5   4   8       10.16        8.84      1.21 o 
   6   4   8      122.75      120.78      2.49 o 
   7   4   8       38.34       33.09      2.06 o 
   8   4   8       11.44        7.51      2.46 o 
   9   4   8        0.03        6.01      2.52 o 
  -9   5   8        0.00        0.75      2.69 o 
  -8   5   8        9.33       10.41      2.73 o 
  -7   5   8        5.28        7.57      2.28 o 
  -6   5   8       60.87       56.60      1.99 o 
  -5   5   8        1.96       -0.91      1.56 o 
  -4   5   8        6.52        1.95      1.59 o 
  -3   5   8      118.27      124.55      2.21 o 
  -2   5   8        9.09       10.24      1.13 o 
  -1   5   8      230.88      209.35      2.39 o 
   0   5   8      134.39      140.74      2.66 o 
   1   5   8       66.70       75.58      1.44 o 
   2   5   8      709.81      676.19      7.71 o 
   3   5   8      328.43      324.55      3.88 o 
   4   5   8       55.72       49.11      1.48 o 
   5   5   8       59.36       57.34      1.59 o 
   6   5   8        3.93        8.40      1.50 o 
   7   5   8       54.45       51.87      1.88 o 
   8   5   8       22.22       20.74      2.16 o 
   9   5   8       62.86       71.01      9.32 o 
  -9   6   8       13.45       16.34      3.82 o 
  -8   6   8       40.09       41.15      3.00 o 
  -7   6   8        0.04       -2.61      2.61 o 
  -6   6   8      200.83      224.55      3.03 o 
  -5   6   8      124.32      122.09      2.52 o 
  -4   6   8       76.45       87.77      2.27 o 
  -3   6   8     1131.97     1213.00      6.31 o 
  -2   6   8       22.01       26.60      1.43 o 
  -1   6   8      549.44      560.03      5.44 o 
   0   6   8       18.89       17.87      1.53 o 
   1   6   8      160.56      164.75      1.80 o 
   2   6   8     1282.73     1256.22     14.04 o 
   3   6   8      233.39      236.27      1.90 o 
   4   6   8       34.06       33.08      1.32 o 
   5   6   8       52.15       39.11      1.47 o 
   6   6   8       54.88       52.92      1.61 o 
   7   6   8        0.01       -0.21      1.92 o 
   8   6   8        8.37       12.43      2.49 o 
  -8   7   8        2.60        4.61      2.57 o 
  -7   7   8        4.45        3.06      2.71 o 
  -6   7   8        4.18        3.58      1.77 o 
  -5   7   8        1.19        0.00      1.83 o 
  -4   7   8       60.90       57.44      2.66 o 
  -3   7   8      396.45      395.48      4.16 o 
  -2   7   8      564.71      566.78      4.91 o 
  -1   7   8        9.37        7.37      1.77 o 
   0   7   8      285.68      275.45      3.10 o 
   1   7   8       39.93       45.09      2.03 o 
   2   7   8      190.53      178.06      3.16 o 
   3   7   8       42.30       35.42      1.24 o 
   4   7   8       16.94       21.18      1.35 o 
   5   7   8        4.45        4.87      1.57 o 
   6   7   8       15.41       14.23      1.68 o 
   7   7   8       53.20       57.54      2.29 o 
  -7   8   8        3.02        3.20      2.69 o 
  -6   8   8       82.96       94.35      2.56 o 
  -5   8   8        4.71        3.49      1.95 o 
  -4   8   8        2.06        3.06      1.77 o 
  -3   8   8       69.23       73.82      2.33 o 
  -2   8   8       24.67       24.39      2.07 o 
  -1   8   8        2.56        0.85      1.88 o 
   0   8   8       30.09       30.61      2.08 o 
   1   8   8       10.65       13.23      1.86 o 
   2   8   8      163.94      153.27      3.99 o 
   3   8   8        8.99       10.70      1.47 o 
   4   8   8        0.06       -0.31      1.54 o 
   5   8   8        0.00        0.43      1.58 o 
   6   8   8        6.76       10.92      1.65 o 
   7   8   8        0.15        0.41      1.97 o 
  -6   9   8       10.35       11.14      2.08 o 
  -5   9   8      122.29      140.84      4.10 o 
  -4   9   8       18.05       13.61      3.10 o 
  -3   9   8      103.37      105.91      2.69 o 
  -2   9   8       41.76       39.65      2.29 o 
  -1   9   8       12.63       12.02      2.54 o 
   0   9   8      172.19      177.71     10.31 o 
   1   9   8       23.53       19.40      2.47 o 
   2   9   8       14.88       14.17      2.21 o 
   3   9   8       53.03       46.94      1.82 o 
   4   9   8      100.37       96.36      2.73 o 
   5   9   8        4.59        3.59      2.05 o 
  -5  10   8       12.37       16.78      2.71 o 
  -4  10   8      110.03      118.03      3.83 o 
  -3  10   8      134.04      136.50      3.63 o 
  -2  10   8       87.62       86.42      3.32 o 
  -1  10   8       17.13       13.87      2.68 o 
   0  10   8      151.35      174.09      8.53 o 
   1  10   8      104.99      111.58      3.51 o 
   2  10   8       89.72      101.14      3.46 o 
   3  10   8        5.15        4.93      2.64 o 
   4  10   8       11.14       13.18      3.67 o 
  -2  11   8       25.45       25.36      2.97 o 
  -1  11   8       14.37       12.98      3.02 o 
   0  11   8       11.25       10.97      2.76 o 
   1  11   8        2.05        3.91      2.66 o 
 -10   1   9       37.15       37.08      2.64 o 
  -9   1   9       14.72        9.16      1.89 o 
  -8   1   9       36.44       41.52      3.96 o 
  -7   1   9      332.24      335.36      4.43 o 
  -6   1   9      195.84      179.79      1.83 o 
  -5   1   9      251.33      217.58      2.06 o 
  -4   1   9      501.76      484.79      4.46 o 
  -3   1   9     1135.16     1233.56      6.16 o 
  -2   1   9      995.56     1024.72      4.75 o 
  -1   1   9       43.61       41.20      2.92 o 
   0   1   9      679.32      656.12      4.19 o 
   1   1   9       82.03       67.87      0.96 o 
   2   1   9      657.68      599.38      2.96 o 
   3   1   9        1.14        2.42      0.82 o 
   4   1   9       21.38       29.19      1.37 o 
   5   1   9       19.90       23.17      1.41 o 
   6   1   9      109.11      101.96      2.21 o 
   7   1   9      107.05      121.33      3.14 o 
   8   1   9        9.56        3.54      2.35 o 
   9   1   9       22.12       18.83      4.93 o 
 -10   2   9       18.06       24.25      2.64 o 
  -9   2   9       34.91       28.15      2.41 o 
  -8   2   9      307.60      301.88     11.30 o 
  -7   2   9      117.63      111.25      1.91 o 
  -6   2   9       13.69       15.84      1.68 o 
  -5   2   9      435.13      395.55      3.10 o 
  -4   2   9       70.82       72.79      2.18 o 
  -3   2   9      746.36      692.60      3.51 o 
  -2   2   9       67.23       48.17      0.87 o 
  -1   2   9      886.11      790.28     38.12 o 
   0   2   9     1437.83     1428.99      9.63 o 
   1   2   9       24.29       21.75      1.29 o 
   2   2   9      505.34      488.95      2.07 o 
   3   2   9       74.31       65.03      1.77 o 
   4   2   9     2084.50     2053.45     13.20 o 
   5   2   9      173.82      157.62      4.14 o 
   6   2   9        2.83        0.19      1.58 o 
   7   2   9       35.37       42.49      2.11 o 
   8   2   9       25.11       25.09      2.76 o 
   9   2   9       95.19       96.26      3.64 o 
 -10   3   9       27.66       30.84      3.24 o 
  -9   3   9        0.03        0.54      2.69 o 
  -8   3   9       61.67       47.30      3.22 o 
  -7   3   9       51.14       53.20      2.31 o 
  -6   3   9      409.05      384.29      5.14 o 
  -5   3   9       11.89        9.58      1.55 o 
  -4   3   9      212.73      228.78      2.48 o 
  -3   3   9      184.85      208.19      3.68 o 
  -2   3   9      196.28      193.81      2.08 o 
  -1   3   9      861.82      871.24      2.99 o 
   0   3   9      658.80      703.86     10.60 o 
   1   3   9        2.89        2.28      0.66 o 
   2   3   9      438.42      450.64      2.74 o 
   3   3   9      418.05      396.16      2.01 o 
   4   3   9      170.97      174.28      2.06 o 
   5   3   9       14.76        6.87      1.53 o 
   6   3   9       19.26       19.66      1.70 o 
   7   3   9       22.73       19.70      1.83 o 
   8   3   9       12.05       13.62      2.86 o 
   9   3   9       14.24       10.37      2.59 o 
 -10   4   9        5.79        8.34      2.76 o 
  -9   4   9        0.75        4.33      2.42 o 
  -8   4   9      238.20      243.34      4.32 o 
  -7   4   9       34.35       35.56      1.61 o 
  -6   4   9        6.35        7.96      1.64 o 
  -5   4   9      599.00      612.90      3.95 o 
  -4   4   9       57.28       52.16      1.80 o 
  -3   4   9      994.48     1066.61     13.72 o 
  -2   4   9       75.00       63.36      4.37 o 
  -1   4   9      814.48      832.71      6.05 o 
   0   4   9      142.85      135.89      1.94 o 
   1   4   9      850.91      848.28      9.17 o 
   2   4   9      434.31      418.32      5.78 o 
   3   4   9       84.17       70.70      1.21 o 
   4   4   9      841.69      811.13      3.62 o 
   5   4   9       70.07       58.81      1.66 o 
   6   4   9       23.00       16.23      1.51 o 
   7   4   9       36.96       38.87      1.98 o 
   8   4   9        4.65        5.93      2.08 o 
   9   4   9       65.52       62.70      3.53 o 
  -9   5   9        2.42        3.45      2.69 o 
  -8   5   9        5.76        4.60      2.52 o 
  -7   5   9       49.15       47.18      1.72 o 
  -6   5   9      119.90      124.78      2.46 o 
  -5   5   9       36.90       34.90      1.90 o 
  -4   5   9      188.93      210.89      2.84 o 
  -3   5   9       50.07       61.65      3.25 o 
  -2   5   9      202.47      201.22      3.67 o 
  -1   5   9       42.76       46.52      1.79 o 
   0   5   9      510.97      514.04      4.59 o 
   1   5   9       76.82       77.50      2.17 o 
   2   5   9       21.61       21.10      1.29 o 
   3   5   9       87.87       88.11      1.38 o 
   4   5   9       19.20       15.23      1.32 o 
   5   5   9      219.28      213.26      2.96 o 
   6   5   9       49.54       58.22      2.17 o 
   7   5   9      122.69      137.57      4.89 o 
   8   5   9       33.35       41.40      3.24 o 
  -9   6   9       17.62       22.05      3.41 o 
  -8   6   9       21.35       22.87      3.07 o 
  -7   6   9        6.02        6.66      1.77 o 
  -6   6   9        4.49        6.50      1.87 o 
  -5   6   9        0.00       -1.32      1.82 o 
  -4   6   9      226.65      215.83      5.34 o 
  -3   6   9       25.79       18.21      2.41 o 
  -2   6   9       50.86       61.34      2.04 o 
  -1   6   9        0.08       -0.19      1.56 o 
   0   6   9       43.17       50.95      1.82 o 
   1   6   9      161.82      147.61      2.56 o 
   2   6   9      532.48      519.09      8.20 o 
   3   6   9        1.74        4.40      1.10 o 
   4   6   9       11.44       11.36      1.29 o 
   5   6   9        4.32        6.33      1.31 o 
   6   6   9        1.02       -0.90      1.42 o 
   7   6   9        5.60        6.31      1.76 o 
   8   6   9       24.82       27.47      3.10 o 
  -8   7   9        4.83        1.15      2.82 o 
  -7   7   9        1.35        1.90      2.46 o 
  -6   7   9        5.10        5.17      1.77 o 
  -5   7   9        3.58        1.49      2.02 o 
  -4   7   9       10.21       11.49      1.84 o 
  -3   7   9        0.08        0.04      1.88 o 
  -2   7   9       88.57       76.93      2.30 o 
  -1   7   9       29.77       26.24      1.89 o 
   0   7   9      632.42      658.05      5.53 o 
   1   7   9        1.91        4.36      1.67 o 
   2   7   9       26.93       20.63      1.36 o 
   3   7   9       64.19       59.48      1.41 o 
   4   7   9        1.82        2.01      1.24 o 
   5   7   9       80.06       87.14      1.85 o 
   6   7   9        0.22        0.90      1.60 o 
   7   7   9       28.45       28.34      2.28 o 
  -7   8   9      129.41      143.19      4.17 o 
  -6   8   9       19.36       20.82      2.12 o 
  -5   8   9        1.80        4.74      2.03 o 
  -4   8   9      135.06      148.65      2.89 o 
  -3   8   9      156.41      165.69      2.92 o 
  -2   8   9       17.27       18.89      2.09 o 
  -1   8   9      193.00      192.68      3.82 o 
   0   8   9      306.41      310.59      6.32 o 
   1   8   9       10.57        9.68      1.78 o 
   2   8   9      143.96      149.46      2.63 o 
   3   8   9       46.55       49.18      1.56 o 
   4   8   9       63.43       57.14      1.95 o 
   5   8   9       56.49       57.73      2.04 o 
   6   8   9       11.99       17.23      1.80 o 
  -6   9   9       13.10        9.96      1.97 o 
  -5   9   9        1.25        2.22      2.00 o 
  -4   9   9        8.45       11.62      2.12 o 
  -3   9   9        7.19       10.67      1.92 o 
  -2   9   9       22.40       17.81      2.26 o 
  -1   9   9      107.10      109.19      3.10 o 
   0   9   9       20.79       26.99      2.62 o 
   1   9   9       30.49       29.97      2.46 o 
   2   9   9       41.93       35.51      2.56 o 
   3   9   9        3.27        2.72      1.53 o 
   4   9   9       10.08       14.15      1.94 o 
   5   9   9        0.22       -1.52      1.90 o 
  -4  10   9       23.88       33.20      3.00 o 
  -3  10   9       49.65       62.26      3.93 o 
  -2  10   9       41.65       32.47      2.98 o 
  -1  10   9        8.63       12.03      2.78 o 
   0  10   9        0.13        4.33      2.51 o 
   1  10   9        1.79        3.15      2.44 o 
   2  10   9       12.00       10.62      2.52 o 
   3  10   9        2.01        1.71      2.57 o 
 -10   0  10       18.42       18.73      4.56 o 
  -9   0  10       33.26       35.88      2.94 o 
  -8   0  10      110.98      105.34      6.69 o 
  -7   0  10      179.41      175.65      3.35 o 
  -6   0  10      246.82      224.93      3.44 o 
  -5   0  10     1746.94     1721.37     10.14 o 
  -4   0  10        3.76        7.71      2.26 o 
  -3   0  10      221.00      214.54      3.92 o 
  -2   0  10        1.07        6.26      1.99 o 
  -1   0  10       37.27       31.39      1.28 o 
   0   0  10     1213.55     1206.44      7.57 o 
   1   0  10      177.77      182.00      2.56 o 
   2   0  10     1111.61     1092.33     13.53 o 
   3   0  10       57.24       58.73      3.00 o 
   4   0  10      113.63      125.80      2.65 o 
   5   0  10      276.66      249.10      3.53 o 
   6   0  10        5.72        9.03      1.99 o 
   7   0  10      201.72      227.70      5.60 o 
   8   0  10        9.17        5.60      3.14 o 
   9   0  10      282.26      332.31      7.72 o 
 -10   1  10        0.40        0.07      2.58 o 
  -9   1  10        5.50        7.42      2.29 o 
  -8   1  10       56.14       51.34      2.89 o 
  -7   1  10        5.72        4.90      1.35 o 
  -6   1  10       14.58       15.11      1.43 o 
  -5   1  10       11.58       10.08      1.59 o 
  -4   1  10        0.51        0.76      1.28 o 
  -3   1  10      724.08      729.61      4.59 o 
  -2   1  10        7.74        2.46      0.66 o 
  -1   1  10      322.80      313.30      2.04 o 
   0   1  10      276.46      273.24      1.61 o 
   1   1  10        0.35        1.13      0.77 o 
   2   1  10      611.10      647.19      3.36 o 
   3   1  10      267.02      223.46     12.58 o 
   4   1  10        7.88       12.48      1.28 o 
   5   1  10       10.17       12.56      1.27 o 
   6   1  10        0.71       -0.16      1.47 o 
   7   1  10       32.40       31.78      2.04 o 
   8   1  10        0.77        2.66      2.48 o 
   9   1  10       16.02       16.09      2.84 o 
 -10   2  10        3.79        3.86      2.03 o 
  -9   2  10        2.87        4.06      2.30 o 
  -8   2  10      128.85      132.50      3.45 o 
  -7   2  10       19.21       19.12      1.39 o 
  -6   2  10       89.55       85.51      2.27 o 
  -5   2  10      289.35      304.28      2.92 o 
  -4   2  10      392.45      395.47      5.73 o 
  -3   2  10      331.19      313.58      2.63 o 
  -2   2  10       38.79       31.70      1.42 o 
  -1   2  10       63.19       74.48      1.22 o 
   0   2  10      622.47      668.33      4.45 o 
   1   2  10      154.75      142.14      1.65 o 
   2   2  10       16.20        9.70      0.88 o 
   3   2  10        1.09        2.60      0.88 o 
   4   2  10       14.51       17.21      1.31 o 
   5   2  10        4.05        9.67      1.53 o 
   6   2  10       10.31       11.49      1.65 o 
   7   2  10       41.73       55.84      2.24 o 
   8   2  10       17.59       24.74      3.12 o 
   9   2  10       72.24       79.86      3.21 o 
 -10   3  10        0.27       -0.43      2.20 o 
  -9   3  10        6.64        4.87      2.64 o 
  -8   3  10      101.09       99.07      7.48 o 
  -7   3  10       65.66       69.70      2.76 o 
  -6   3  10        0.02        0.45      1.73 o 
  -5   3  10       35.84       37.76      1.74 o 
  -4   3  10        1.04        0.60      1.42 o 
  -3   3  10      174.26      147.75      2.88 o 
  -2   3  10      435.78      324.30     26.97 o 
  -1   3  10      199.11      192.98      2.81 o 
   0   3  10        5.04        2.64      0.96 o 
   1   3  10       30.26       30.15      1.18 o 
   2   3  10        0.39        0.22      0.87 o 
   3   3  10      202.85      170.82      8.98 o 
   4   3  10      501.88      448.76      5.78 o 
   5   3  10       39.21       48.76      1.78 o 
   6   3  10        0.72       -0.39      1.55 o 
   7   3  10      241.38      238.67      3.37 o 
   8   3  10       26.69       26.54      2.41 o 
   9   3  10       14.16       12.48      2.97 o 
  -9   4  10       31.90       34.32      3.25 o 
  -8   4  10       60.54       60.86      6.03 o 
  -7   4  10        1.04        2.68      1.43 o 
  -6   4  10       59.03       62.85      2.09 o 
  -5   4  10      234.26      225.44      3.19 o 
  -4   4  10      219.95      214.36      2.66 o 
  -3   4  10        0.84        1.06      1.39 o 
  -2   4  10      408.83      409.26      4.00 o 
  -1   4  10      328.07      329.09      3.59 o 
   0   4  10      217.70      203.33      2.49 o 
   1   4  10      122.54      124.78      2.14 o 
   2   4  10      131.43      132.71      2.14 o 
   3   4  10      160.01      133.27     11.30 o 
   4   4  10      337.29      327.67      4.30 o 
   5   4  10       65.55       78.73      2.66 o 
   6   4  10        6.26        2.85      1.68 o 
   7   4  10       82.95       78.24      2.50 o 
   8   4  10       20.45       22.61      2.28 o 
  -9   5  10        1.07        0.63      2.84 o 
  -8   5  10        0.08       -0.09      2.47 o 
  -7   5  10        7.13        7.66      1.59 o 
  -6   5  10      233.55      231.64      4.47 o 
  -5   5  10      145.43      153.30      2.66 o 
  -4   5  10       38.37       32.63      1.88 o 
  -3   5  10       23.16       16.03      2.19 o 
  -2   5  10       77.45       68.12      1.91 o 
  -1   5  10        6.19        5.70      1.43 o 
   0   5  10      133.12      137.64      3.76 o 
   1   5  10       27.18       24.71      1.41 o 
   2   5  10       85.22       73.59      1.61 o 
   3   5  10       51.14       47.45      3.24 o 
   4   5  10       23.10       24.73      1.65 o 
   5   5  10      142.77      153.52      5.42 o 
   6   5  10       44.67       45.60      2.05 o 
   7   5  10       69.37       80.74      3.33 o 
   8   5  10        4.40        6.06      3.02 o 
  -8   6  10        0.11       -2.66      2.66 o 
  -7   6  10      139.03      154.16      2.54 o 
  -6   6  10        6.66        5.61      1.83 o 
  -5   6  10      119.95      127.52      3.75 o 
  -4   6  10        4.14        6.14      2.19 o 
  -3   6  10       72.08       72.27      2.17 o 
  -2   6  10      130.41      112.98      2.37 o 
  -1   6  10      650.27      664.37      6.54 o 
   0   6  10      614.82      638.21      7.48 o 
   1   6  10      190.93      185.51      2.50 o 
   2   6  10      396.80      384.40      4.85 o 
   3   6  10       68.77       59.97      1.36 o 
   4   6  10      106.29       99.01      2.01 o 
   5   6  10      152.86      147.40      2.81 o 
   6   6  10       14.32       11.70      1.88 o 
   7   6  10      166.87      179.04      2.87 o 
  -8   7  10       10.10        7.47      4.93 o 
  -7   7  10       18.98       18.27      1.92 o 
  -6   7  10       10.56        5.74      1.82 o 
  -5   7  10        0.66        1.92      2.10 o 
  -4   7  10       11.13        6.93      2.35 o 
  -3   7  10        2.76        1.78      1.81 o 
  -2   7  10       96.64       84.58      2.29 o 
  -1   7  10       86.80       77.71      2.31 o 
   0   7  10       16.27       17.63      1.86 o 
   1   7  10       13.54       10.28      1.73 o 
   2   7  10       14.43        8.01      1.17 o 
   3   7  10        7.43        7.74      1.18 o 
   4   7  10      126.73      103.71      2.97 o 
   5   7  10       21.15       21.59      1.46 o 
   6   7  10        3.31        9.38      1.77 o 
  -7   8  10       50.03       53.32      4.82 o 
  -6   8  10        4.54        4.20      2.12 o 
  -5   8  10       16.40       22.76      2.78 o 
  -4   8  10        0.07        2.90      2.70 o 
  -3   8  10        0.06        0.40      1.89 o 
  -2   8  10        0.21       -0.74      1.95 o 
  -1   8  10        4.13        6.61      1.96 o 
   0   8  10       10.92       12.46      1.87 o 
   1   8  10        0.33       -1.12      1.80 o 
   2   8  10       27.40       30.38      1.73 o 
   3   8  10       11.37       15.63      1.35 o 
   4   8  10        0.01        1.32      1.55 o 
   5   8  10        0.00        0.36      1.57 o 
   6   8  10        0.43        1.86      2.29 o 
  -5   9  10        0.23       -2.21      2.21 o 
  -4   9  10       15.11       14.18      2.13 o 
  -3   9  10        4.22        3.27      2.08 o 
  -2   9  10        0.03       -2.05      2.05 o 
  -1   9  10       77.99       88.24      2.70 o 
   0   9  10        1.02        1.48      1.89 o 
   1   9  10        7.03        6.37      2.21 o 
   2   9  10       10.67        4.50      2.36 o 
   3   9  10        8.90       12.32      1.87 o 
   4   9  10        2.31       -0.38      1.80 o 
  -3  10  10       34.16       36.09      2.60 o 
  -2  10  10       62.52       68.50      3.48 o 
  -1  10  10        6.15        5.46      3.49 o 
   0  10  10       75.09       95.45      7.60 o 
   1  10  10       25.50       32.94      2.78 o 
   2  10  10       37.60       36.85      2.88 o 
 -10   1  11       25.07       22.43      2.29 o 
  -9   1  11       37.31       40.78      3.13 o 
  -8   1  11        0.37       -0.01      1.87 o 
  -7   1  11       12.90       16.69      1.50 o 
  -6   1  11       25.65       23.79      1.78 o 
  -5   1  11        6.31        6.49      1.56 o 
  -4   1  11       25.75       19.66      1.47 o 
  -3   1  11      108.10       81.30      1.76 o 
  -2   1  11      497.32      444.17      3.82 o 
  -1   1  11      388.23      374.39      4.86 o 
   0   1  11       92.90       89.85      1.24 o 
   1   1  11      188.53      182.99      2.31 o 
   2   1  11     1642.69     1565.98      9.53 o 
   3   1  11      113.44      108.40      5.60 o 
   4   1  11        8.55        2.64      1.20 o 
   5   1  11        2.33        5.33      1.24 o 
   6   1  11       14.46       12.27      1.75 o 
   7   1  11        0.89       -0.14      1.80 o 
   8   1  11        4.63        5.33      2.71 o 
  -9   2  11       29.13       34.50      2.53 o 
  -8   2  11       16.77       17.22      2.79 o 
  -7   2  11       26.14       30.21      2.38 o 
  -6   2  11      145.74      120.58      2.48 o 
  -5   2  11      481.67      448.57      3.50 o 
  -4   2  11      201.64      214.42      3.70 o 
  -3   2  11       62.21       49.07      3.04 o 
  -2   2  11      419.58      398.73      3.78 o 
  -1   2  11        2.43        3.58      1.59 o 
   0   2  11      798.69      724.95      7.63 o 
   1   2  11       52.92       46.48      1.12 o 
   2   2  11      550.13      546.52      4.36 o 
   3   2  11      816.58      692.29     38.62 o 
   4   2  11        0.82        0.22      1.12 o 
   5   2  11      162.66      173.26      3.19 o 
   6   2  11        1.90        1.45      1.59 o 
   7   2  11      234.32      251.65      4.31 o 
   8   2  11       31.27       31.85      3.09 o 
  -9   3  11        0.04        3.80      3.51 o 
  -8   3  11        4.36       10.50      2.69 o 
  -7   3  11       34.87       36.50      1.73 o 
  -6   3  11       79.81       68.15      2.11 o 
  -5   3  11       38.00       37.07      1.86 o 
  -4   3  11        2.46        2.17      1.61 o 
  -3   3  11      132.15      139.58      2.80 o 
  -2   3  11      537.81      498.97      4.31 o 
  -1   3  11       50.88       49.68      2.11 o 
   0   3  11      146.21      134.40      2.85 o 
   1   3  11      549.29      544.40      4.06 o 
   2   3  11      553.79      552.76      4.46 o 
   3   3  11        1.18        1.08      1.03 o 
   4   3  11       71.90       63.87      1.90 o 
   5   3  11        2.36        1.50      1.57 o 
   6   3  11       41.27       37.43      2.17 o 
   7   3  11        6.11        6.81      2.13 o 
   8   3  11        2.71        2.10      1.98 o 
  -9   4  11      106.36      114.65      5.63 o 
  -8   4  11        0.14        2.05      2.51 o 
  -7   4  11       55.38       79.34      2.17 o 
  -6   4  11       59.28       67.87      2.15 o 
  -5   4  11       34.97       36.21      1.95 o 
  -4   4  11       92.39       79.35      2.70 o 
  -3   4  11      333.20      308.20      8.97 o 
  -2   4  11      637.03      645.15      5.00 o 
  -1   4  11       25.34       27.28      1.98 o 
   0   4  11      855.20      816.85      6.68 o 
   1   4  11      348.32      349.83      4.65 o 
   2   4  11      243.24      252.57      3.28 o 
   3   4  11      493.34      422.78     36.87 o 
   4   4  11        6.36        7.76      2.03 o 
   5   4  11      130.76      136.86      3.22 o 
   6   4  11       24.37       19.91      2.39 o 
   7   4  11      133.98      151.59      3.95 o 
   8   4  11        0.07       -1.38      2.25 o 
  -8   5  11        9.90       12.58      2.84 o 
  -7   5  11       52.75       47.77      2.23 o 
  -6   5  11        2.99        6.07      1.83 o 
  -5   5  11      376.52      404.62      6.73 o 
  -4   5  11       51.97       52.74      2.47 o 
  -3   5  11       30.72       28.35      2.70 o 
  -2   5  11       20.91       20.26      2.56 o 
  -1   5  11      145.27      138.72      3.02 o 
   0   5  11       33.08       34.21      2.34 o 
   1   5  11        0.48       -1.04      1.67 o 
   2   5  11       23.26       20.25      1.89 o 
   3   5  11       27.03       24.57      2.10 o 
   4   5  11      138.03      137.48      4.20 o 
   5   5  11        0.02        0.41      2.10 o 
   6   5  11        3.70        0.72      2.18 o 
   7   5  11        0.05       -2.46      2.46 o 
  -8   6  11        4.97        1.28      3.00 o 
  -7   6  11        2.12        5.58      1.87 o 
  -6   6  11       16.84       18.23      2.03 o 
  -5   6  11       45.32       42.91      2.66 o 
  -4   6  11       35.28       31.29      3.37 o 
  -3   6  11      213.10      201.16      3.31 o 
  -2   6  11        6.11        8.66      1.83 o 
  -1   6  11       56.79       58.47      3.54 o 
   0   6  11      183.23      173.36      3.44 o 
   1   6  11       37.33       26.09      2.72 o 
   2   6  11       10.02        8.71      1.36 o 
   3   6  11        2.26        1.97      1.33 o 
   4   6  11       44.99       44.76      3.20 o 
   5   6  11        1.00       -0.03      2.31 o 
   6   6  11        0.06        1.02      3.19 o 
   7   6  11        0.04       -2.12      2.35 o 
  -7   7  11        8.66        6.15      1.74 o 
  -6   7  11        2.63        0.03      2.55 o 
  -5   7  11       40.05       50.66      3.35 o 
  -4   7  11       57.34       54.07      2.20 o 
  -3   7  11        7.61        9.94      1.83 o 
  -2   7  11        0.05       -1.86      1.86 o 
  -1   7  11        8.99        8.61      1.93 o 
   0   7  11      308.02      296.29      3.38 o 
   1   7  11        7.62        5.89      1.72 o 
   2   7  11        5.96        2.44      1.41 o 
   3   7  11        0.39       -0.78      1.29 o 
   4   7  11        1.91        3.02      1.56 o 
   5   7  11       76.33       72.61      2.65 o 
   6   7  11        4.95        3.61      2.23 o 
  -6   8  11       22.92       22.42      2.60 o 
  -5   8  11       13.09       11.37      2.59 o 
  -4   8  11      146.04      161.70      5.01 o 
  -3   8  11       54.33       54.56      2.40 o 
  -2   8  11      158.45      156.18      3.01 o 
  -1   8  11      101.72       86.75      2.52 o 
   0   8  11        2.46        1.76      1.96 o 
   1   8  11       18.36       16.39      1.95 o 
   2   8  11      145.63      157.90      2.74 o 
   3   8  11       20.72       24.09      2.05 o 
   4   8  11        6.67        6.12      1.46 o 
   5   8  11      120.86      135.46     12.32 o 
  -5   9  11        8.14        7.36      2.23 o 
  -4   9  11        5.29        5.61      2.28 o 
  -3   9  11        3.74        2.66      2.34 o 
  -2   9  11       45.08       50.51      2.49 o 
  -1   9  11        0.06        0.68      2.10 o 
   0   9  11        1.82        4.28      2.00 o 
   1   9  11        0.25       -1.48      2.00 o 
   2   9  11        0.01       -1.48      2.06 o 
   3   9  11        5.58        6.42      2.57 o 
  -2  10  11       32.13       37.21      2.65 o 
  -1  10  11        1.43        2.28      2.34 o 
   0  10  11        5.32        2.62      2.39 o 
   1  10  11       27.19       25.85      3.92 o 
  -9   0  12       79.86       76.80      5.21 o 
  -8   0  12       17.18       12.14      3.80 o 
  -7   0  12       43.11       36.02      1.86 o 
  -6   0  12      373.12      360.81      4.23 o 
  -5   0  12       80.15       96.07      3.62 o 
  -4   0  12      351.01      359.95      5.46 o 
  -3   0  12      323.01      291.61      4.95 o 
  -2   0  12       18.71       11.64      2.57 o 
  -1   0  12       21.82       35.34      2.68 o 
   0   0  12      966.75      927.15     14.90 o 
   1   0  12        0.41        1.45      1.39 o 
   2   0  12       27.22       19.88      1.49 o 
   3   0  12      188.22      190.87      6.94 o 
   4   0  12       38.42       32.32      1.99 o 
   5   0  12      693.81      716.48     27.86 o 
   6   0  12        6.58       -0.08      2.86 o 
   7   0  12       84.30       95.90      4.62 o 
   8   0  12      102.51       98.95      4.70 o 
  -9   1  12       11.99       12.62      2.23 o 
  -8   1  12        9.38        7.06      2.06 o 
  -7   1  12       23.96       23.74      1.63 o 
  -6   1  12        1.45        0.81      1.58 o 
  -5   1  12       33.35       33.89      1.80 o 
  -4   1  12        0.52       -1.34      1.53 o 
  -3   1  12       50.21       49.60      2.27 o 
  -2   1  12       10.81        9.05      1.78 o 
  -1   1  12        0.97        1.28      1.62 o 
   0   1  12      257.77      256.38      2.39 o 
   1   1  12       74.01       77.69      1.29 o 
   2   1  12      209.84      202.81      2.10 o 
   3   1  12       38.01       33.87      1.77 o 
   4   1  12       51.31       53.82      1.57 o 
   5   1  12        4.21        4.71      1.52 o 
   6   1  12        2.53       -0.03      1.49 o 
   7   1  12        4.97        3.86      1.87 o 
   8   1  12        6.96        8.19      2.82 o 
  -9   2  12       88.11      103.39      3.11 o 
  -8   2  12       19.36       19.24      2.54 o 
  -7   2  12       15.11       15.52      1.59 o 
  -6   2  12       42.91       42.10      1.95 o 
  -5   2  12       66.73       73.04      3.22 o 
  -4   2  12        3.02        1.74      1.53 o 
  -3   2  12      276.34      261.80      3.50 o 
  -2   2  12       81.04       79.68      2.43 o 
  -1   2  12        3.37        0.86      1.20 o 
   0   2  12       33.51       28.05      1.60 o 
   1   2  12        3.61        3.08      1.05 o 
   2   2  12       22.11       21.73      1.45 o 
   3   2  12        0.16       -0.78      1.21 o 
   4   2  12       15.85       15.65      1.34 o 
   5   2  12       98.49      108.34      2.41 o 
   6   2  12        0.02        1.02      1.81 o 
   7   2  12       41.15       39.57      3.10 o 
   8   2  12       13.45        8.88      2.51 o 
  -9   3  12       21.66       24.48      3.10 o 
  -8   3  12        0.53        3.30      2.45 o 
  -7   3  12      144.40      153.50      4.16 o 
  -6   3  12        0.90       -0.21      1.61 o 
  -5   3  12       74.41       85.31      2.21 o 
  -4   3  12      214.31      188.74      5.39 o 
  -3   3  12      103.38       97.51      2.74 o 
  -2   3  12      329.10      335.02      4.63 o 
  -1   3  12       15.84       12.20      1.93 o 
   0   3  12      279.48      278.34      2.98 o 
   1   3  12       47.74       43.55      2.28 o 
   2   3  12     1039.77     1040.84     10.34 o 
   3   3  12       19.43       24.26      1.73 o 
   4   3  12        7.47       10.46      1.84 o 
   5   3  12        2.52        4.08      2.11 o 
   6   3  12       11.61        9.08      1.84 o 
   7   3  12       27.96       19.07      2.08 o 
   8   3  12        9.57       13.81      2.17 o 
  -9   4  12       12.50       20.60      3.10 o 
  -8   4  12       64.64       66.67      4.03 o 
  -7   4  12       23.71       25.60      2.50 o 
  -6   4  12       17.19       19.48      1.85 o 
  -5   4  12      176.48      181.93      4.85 o 
  -4   4  12      146.50      140.76      7.73 o 
  -3   4  12      134.18      150.16      3.18 o 
  -2   4  12       49.92       50.44      2.49 o 
  -1   4  12       57.75       55.66      2.46 o 
   0   4  12      104.40      106.77      2.66 o 
   1   4  12      383.87      384.15      4.76 o 
   2   4  12       68.59       57.92      1.93 o 
   3   4  12      154.19      151.51      3.36 o 
   4   4  12      177.94      177.03      3.46 o 
   5   4  12       51.43       48.12      2.69 o 
   6   4  12       18.10       16.61      2.69 o 
   7   4  12       13.25       10.48      2.28 o 
  -8   5  12        0.47        2.39      2.92 o 
  -7   5  12       45.17       45.23      2.47 o 
  -6   5  12        0.24        2.50      1.85 o 
  -5   5  12        1.59        1.99      2.17 o 
  -4   5  12        0.06        3.65      2.16 o 
  -3   5  12       12.12       15.20      2.28 o 
  -2   5  12       48.61       54.21      4.20 o 
  -1   5  12       11.94        9.82      2.33 o 
   0   5  12      146.32      156.73      3.68 o 
   1   5  12      142.55      158.61      2.68 o 
   2   5  12      158.80      158.93      2.54 o 
   3   5  12        1.69        2.77      2.10 o 
   4   5  12       60.60       63.61      2.85 o 
   5   5  12        5.95        3.22      2.41 o 
   6   5  12        6.20        6.50      2.53 o 
   7   5  12        1.29       -2.67      2.67 o 
  -7   6  12       28.75       29.24      2.20 o 
  -6   6  12       28.23       27.41      2.51 o 
  -5   6  12        5.45        7.97      2.54 o 
  -4   6  12       50.70       50.83      2.60 o 
  -3   6  12        8.59        4.27      2.23 o 
  -2   6  12      345.96      367.25      4.62 o 
  -1   6  12      110.16      104.12      3.15 o 
   0   6  12      133.40      123.95      4.14 o 
   1   6  12      188.57      190.89      2.94 o 
   2   6  12        0.80        0.04      1.60 o 
   3   6  12      237.95      242.43      4.76 o 
   4   6  12       21.64       21.14      2.32 o 
   5   6  12      113.90      138.03      3.77 o 
   6   6  12       28.93       33.17      6.16 o 
  -7   7  12        0.65       -2.43      2.43 o 
  -6   7  12       23.12       22.82      3.25 o 
  -5   7  12       52.95       48.60      2.84 o 
  -4   7  12        7.97        6.94      2.50 o 
  -3   7  12       25.35       27.17      2.71 o 
  -2   7  12       97.66      102.21      3.24 o 
  -1   7  12       79.14       72.32      2.98 o 
   0   7  12        9.26        6.82      2.44 o 
   1   7  12        1.54        1.95      2.15 o 
   2   7  12       14.35       10.83      1.91 o 
   3   7  12       75.08       72.82      2.99 o 
   4   7  12       11.93        9.89      1.94 o 
   5   7  12       51.60       50.72      2.78 o 
  -5   8  12       10.74       15.19      2.11 o 
  -4   8  12       10.88       13.41      2.07 o 
  -3   8  12        0.22        1.58      1.94 o 
  -2   8  12      137.92      146.31      8.88 o 
  -1   8  12        7.21        8.29      2.69 o 
   0   8  12       10.41        8.87      2.28 o 
   1   8  12        1.09        1.30      2.26 o 
   2   8  12        2.66        4.13      1.98 o 
   3   8  12       28.24       21.22      2.79 o 
   4   8  12        4.33        4.72      2.77 o 
  -4   9  12        5.07        3.61      2.03 o 
  -3   9  12       32.73       41.57      2.50 o 
  -2   9  12      106.13      119.92      5.28 o 
  -1   9  12        0.20        2.23      1.98 o 
   0   9  12        9.04        6.03      1.96 o 
   1   9  12        0.49       -1.48      2.45 o 
   2   9  12        9.41        5.97      2.80 o 
  -9   1  13        2.09        1.96      2.77 o 
  -8   1  13       13.27        7.65      2.08 o 
  -7   1  13      172.48      182.69      2.56 o 
  -6   1  13       12.92       15.94      1.73 o 
  -5   1  13       14.21       19.04      1.74 o 
  -4   1  13       55.93       51.20      2.42 o 
  -3   1  13       30.13       32.73      2.64 o 
  -2   1  13      544.85      559.24      4.72 o 
  -1   1  13       27.99       34.90      2.10 o 
   0   1  13      869.56      879.08      5.73 o 
   1   1  13      135.69      136.85      2.57 o 
   2   1  13        0.85        0.72      0.99 o 
   3   1  13        1.40       -0.05      1.17 o 
   4   1  13        7.75        8.96      1.40 o 
   5   1  13      118.94      133.29      2.47 o 
   6   1  13        0.02       -0.72      1.51 o 
   7   1  13      134.11      144.77      3.06 o 
  -9   2  13        1.12        5.31      2.41 o 
  -8   2  13        0.20       -2.63      2.70 o 
  -7   2  13        1.23        2.32      1.57 o 
  -6   2  13       37.21       34.95      1.91 o 
  -5   2  13        1.89        3.92      1.60 o 
  -4   2  13      302.08      279.68      3.77 o 
  -3   2  13        2.10        0.21      2.07 o 
  -2   2  13        1.61        1.45      2.01 o 
  -1   2  13       88.27       76.04      2.52 o 
   0   2  13       69.56       69.84      1.62 o 
   1   2  13      173.81      164.77      2.49 o 
   2   2  13      146.42      142.73      3.08 o 
   3   2  13      103.28      116.52      1.91 o 
   4   2  13       63.48       64.42      2.19 o 
   5   2  13      326.78      321.97      6.38 o 
   6   2  13       53.84       57.97      2.39 o 
   7   2  13        5.17        6.89      2.19 o 
  -8   3  13       22.09       21.70      2.59 o 
  -7   3  13        2.07        3.59      1.79 o 
  -6   3  13       35.76       33.19      1.85 o 
  -5   3  13        0.06        2.14      2.18 o 
  -4   3  13        9.71       12.58      2.49 o 
  -3   3  13      157.90      170.06      3.28 o 
  -2   3  13      153.22      173.85      3.22 o 
  -1   3  13       31.79       35.76      2.28 o 
   0   3  13       22.13       19.34      1.76 o 
   1   3  13      186.39      176.30      4.20 o 
   2   3  13        4.95        3.07      1.12 o 
   3   3  13        4.27        2.44      1.51 o 
   4   3  13       93.75       99.14      2.86 o 
   5   3  13        0.01        3.08      2.40 o 
   6   3  13        2.08        1.86      2.40 o 
   7   3  13       23.32       19.78      2.76 o 
  -8   4  13        8.49        8.02      2.68 o 
  -7   4  13        0.56        1.43      1.84 o 
  -6   4  13        0.38        1.29      1.73 o 
  -5   4  13        0.01        0.99      2.22 o 
  -4   4  13       83.43       87.74      2.95 o 
  -3   4  13       10.86       18.39      2.30 o 
  -2   4  13      125.13      133.63      3.11 o 
  -1   4  13      133.12      115.47      3.27 o 
   0   4  13       60.52       70.14      2.61 o 
   1   4  13      377.82      374.66      3.55 o 
   2   4  13        3.31        2.09      1.38 o 
   3   4  13       72.42       94.93      2.93 o 
   4   4  13        2.24        2.62      2.16 o 
   5   4  13       22.72       28.54      2.81 o 
   6   4  13       45.79       42.31      2.88 o 
   7   4  13        5.24        6.83      2.62 o 
  -8   5  13       40.15       46.43      3.42 o 
  -7   5  13       46.17       43.13      2.27 o 
  -6   5  13       43.47       49.29      4.31 o 
  -5   5  13        1.78        1.11      2.32 o 
  -4   5  13      242.90      247.46      5.91 o 
  -3   5  13       54.72       64.40      2.78 o 
  -2   5  13       70.84       63.96      2.93 o 
  -1   5  13        9.16        7.42      2.32 o 
   0   5  13      284.40      306.89      4.24 o 
   1   5  13       35.56       31.78      1.94 o 
   2   5  13      135.89      144.96      5.77 o 
   3   5  13        3.38        4.24      2.30 o 
   4   5  13       18.22       19.32      2.33 o 
   5   5  13      187.77      189.21      8.40 o 
   6   5  13        5.41        8.61      2.46 o 
  -7   6  13        0.06       -0.68      2.42 o 
  -6   6  13       14.26       15.24      2.72 o 
  -5   6  13        0.29        0.48      2.30 o 
  -4   6  13       17.27       21.16      2.43 o 
  -3   6  13        4.52        3.81      2.27 o 
  -2   6  13       27.90       31.50      2.66 o 
  -1   6  13       23.33       26.61      2.58 o 
   0   6  13       61.79       60.26      2.77 o 
   1   6  13       27.92       31.53      1.94 o 
   2   6  13       47.40       43.57      2.55 o 
   3   6  13       50.75       56.12      2.97 o 
   4   6  13       35.96       44.79      2.90 o 
   5   6  13        9.96       13.02      2.52 o 
  -6   7  13       25.55       32.94      8.63 o 
  -5   7  13       11.62       11.60      2.38 o 
  -4   7  13       12.81       11.29      2.56 o 
  -3   7  13       35.76       49.15      3.07 o 
  -2   7  13      167.25      167.89      5.28 o 
  -1   7  13        1.68        1.09      2.29 o 
   0   7  13       72.94       84.65      3.18 o 
   1   7  13       35.23       34.33      2.67 o 
   2   7  13        4.99        6.22      2.02 o 
   3   7  13       25.79       23.72      2.54 o 
   4   7  13        4.00        1.07      2.38 o 
   5   7  13       44.31       55.33      6.40 o 
  -5   8  13        0.22       -0.99      2.63 o 
  -4   8  13        3.32        2.85      4.01 o 
  -3   8  13        2.65        3.30      2.48 o 
  -2   8  13       57.19       52.89      3.21 o 
  -1   8  13        3.16        0.98      2.48 o 
   0   8  13       43.20       38.70      2.83 o 
   1   8  13       57.26       68.24      3.07 o 
   2   8  13       15.29       18.49      2.51 o 
   3   8  13       57.97       51.74      3.06 o 
  -2   9  13        1.29        2.35      2.57 o 
  -1   9  13        4.39       -1.09      2.57 o 
   0   9  13        7.37       10.46      2.73 o 
   1   9  13        6.70        7.83      2.74 o 
  -8   0  14        9.37        7.38      3.63 o 
  -7   0  14       40.71       33.95      2.40 o 
  -6   0  14       37.55       31.02      2.41 o 
  -5   0  14       19.64       15.33      2.08 o 
  -4   0  14      440.04      422.23      6.53 o 
  -3   0  14       14.05        5.22      3.07 o 
  -2   0  14        2.45        7.93      2.97 o 
  -1   0  14      123.36      124.31      4.08 o 
   0   0  14      851.22      870.19      5.25 o 
   1   0  14      111.26       91.18      2.01 o 
   2   0  14       22.16       18.25      1.46 o 
   3   0  14       70.87       80.95      3.89 o 
   4   0  14        7.57        8.64      2.73 o 
   5   0  14       42.03       48.27      3.15 o 
   6   0  14      128.01      132.92      5.00 o 
   7   0  14       20.47       21.58      2.86 o 
  -8   1  14       11.81        8.26      2.65 o 
  -7   1  14        2.32        0.37      1.38 o 
  -6   1  14        1.26        1.17      1.67 o 
  -5   1  14        3.43        4.43      1.58 o 
  -4   1  14       32.65       29.17      2.47 o 
  -3   1  14       69.57       64.72      4.45 o 
  -2   1  14      167.55      145.98      3.07 o 
  -1   1  14       45.92       46.84      2.34 o 
   0   1  14      206.46      220.41      3.47 o 
   1   1  14      331.70      325.84      2.34 o 
   2   1  14       15.57       14.21      1.06 o 
   3   1  14        4.53        4.91      1.27 o 
   4   1  14       19.21       17.69      1.52 o 
   5   1  14       11.99       11.80      1.67 o 
   6   1  14        5.13        2.94      1.78 o 
   7   1  14        2.20        1.33      2.18 o 
  -8   2  14        0.03       -0.23      3.10 o 
  -7   2  14        6.47        5.73      1.85 o 
  -6   2  14        0.28       -0.63      1.80 o 
  -5   2  14        4.76        2.95      2.15 o 
  -4   2  14       22.72       23.20      2.32 o 
  -3   2  14      136.79      157.70      3.27 o 
  -2   2  14       16.15       18.32      2.27 o 
  -1   2  14       59.25       50.19      2.42 o 
   0   2  14      160.84      170.07      5.77 o 
   1   2  14       41.69       48.66      1.53 o 
   2   2  14       38.03       35.72      1.36 o 
   3   2  14        0.70        2.53      1.55 o 
   4   2  14        1.21        2.69      1.80 o 
   5   2  14       18.67       16.44      1.69 o 
   6   2  14       16.59       14.61      2.00 o 
   7   2  14       11.42       11.35      2.12 o 
  -8   3  14       30.55       25.17      2.68 o 
  -7   3  14       22.65       23.49      2.27 o 
  -6   3  14       43.54       53.81      2.65 o 
  -5   3  14       13.45        8.72      2.32 o 
  -4   3  14      475.63      489.67      5.08 o 
  -3   3  14        0.71        0.27      2.20 o 
  -2   3  14      313.08      285.40      8.96 o 
  -1   3  14       20.43       15.88      2.16 o 
   0   3  14      173.19      182.36      3.42 o 
   1   3  14      226.76      224.92      2.87 o 
   2   3  14       39.64       41.37      2.08 o 
   3   3  14       38.27       38.86      2.48 o 
   4   3  14        6.10        6.72      1.77 o 
   5   3  14      207.90      222.37      6.72 o 
   6   3  14        4.00        1.08      2.19 o 
  -7   4  14       48.51       50.36      3.49 o 
  -6   4  14        6.72        6.23      2.42 o 
  -5   4  14        2.80        4.69      2.18 o 
  -4   4  14        7.29       11.51      2.39 o 
  -3   4  14       39.34       41.47      2.78 o 
  -2   4  14        0.01       -1.63      4.06 o 
  -1   4  14       21.72       18.52      2.88 o 
   0   4  14       15.15       17.25      2.24 o 
   1   4  14       33.03       28.82      1.85 o 
   2   4  14        0.51       -1.39      1.44 o 
   3   4  14       22.96       21.67      2.27 o 
   4   4  14       89.82       78.59      2.95 o 
   5   4  14        0.49        1.42      2.56 o 
   6   4  14        1.81        4.49      2.36 o 
  -7   5  14       14.66       15.91      2.81 o 
  -6   5  14       10.04       16.33      2.56 o 
  -5   5  14       56.80       46.20      2.62 o 
  -4   5  14      122.29      132.90     11.67 o 
  -3   5  14       12.62       16.41      2.58 o 
  -2   5  14      211.44      216.37      4.78 o 
  -1   5  14        0.03       -0.11      2.36 o 
   0   5  14       12.91       17.85      2.35 o 
   1   5  14        0.80        1.42      1.70 o 
   2   5  14        0.09       -0.21      1.51 o 
   3   5  14       37.38       33.23      2.67 o 
   4   5  14        0.03        1.31      2.37 o 
   5   5  14        2.99        7.14      3.72 o 
  -6   6  14       13.70       15.41      2.70 o 
  -5   6  14       10.32       14.72      2.73 o 
  -4   6  14        4.53        5.10      2.56 o 
  -3   6  14        5.98        4.60      2.37 o 
  -2   6  14       17.38       17.10      2.60 o 
  -1   6  14       10.54        9.29      2.56 o 
   0   6  14       10.60       11.77      2.22 o 
   1   6  14       46.40       51.16      3.12 o 
   2   6  14       36.28       29.97      2.04 o 
   3   6  14       49.74       55.11      3.04 o 
   4   6  14       15.01       17.28      2.61 o 
   5   6  14        8.42       10.85      2.54 o 
  -5   7  14        2.10        2.38      2.51 o 
  -4   7  14       35.35       34.40      3.01 o 
  -3   7  14       21.16       13.68      2.71 o 
  -2   7  14        6.78        5.93      2.43 o 
  -1   7  14        3.66        0.39      2.49 o 
   0   7  14       20.90       22.47      2.60 o 
   1   7  14       23.35       27.83      2.74 o 
   2   7  14       11.15       12.31      2.02 o 
   3   7  14       54.66       64.80      2.99 o 
   4   7  14       44.24       56.60      3.21 o 
  -3   8  14       20.35       17.72      2.64 o 
  -2   8  14        1.47       -0.59      2.72 o 
  -1   8  14        3.78        3.84      2.48 o 
   0   8  14       11.60       10.29      2.56 o 
   1   8  14        1.03       -1.85      2.44 o 
   2   8  14       11.24       15.80      2.77 o 
  -8   1  15       47.66       40.32      2.57 o 
  -7   1  15       11.96       10.69      1.80 o 
  -6   1  15        2.53        4.42      1.84 o 
  -5   1  15       53.28       50.08      2.70 o 
  -4   1  15       71.96       64.66      2.78 o 
  -3   1  15        1.65        4.11      2.18 o 
  -2   1  15      388.33      352.81      4.34 o 
  -1   1  15       43.70       39.75      3.72 o 
   0   1  15       23.32       26.49      2.38 o 
   1   1  15      120.81      123.59      1.81 o 
   2   1  15        0.73        0.07      1.06 o 
   3   1  15      328.72      339.52      7.02 o 
   4   1  15        5.33        3.96      1.51 o 
   5   1  15       75.33       89.74      2.28 o 
   6   1  15      108.52      116.91      3.87 o 
  -8   2  15        2.50        1.66      1.47 o 
  -7   2  15       21.69       25.85      3.11 o 
  -6   2  15        0.77        0.26      2.55 o 
  -5   2  15        0.32       -1.49      2.29 o 
  -4   2  15       24.62       16.07      2.54 o 
  -3   2  15       31.03       31.18      2.57 o 
  -2   2  15       62.09       59.97      2.67 o 
  -1   2  15       18.85       19.23      2.29 o 
   0   2  15       36.47       42.59      1.93 o 
   1   2  15        3.33        2.31      1.17 o 
   2   2  15        3.12        4.84      1.22 o 
   3   2  15        0.02       -0.16      1.61 o 
   4   2  15       76.10       78.42      2.65 o 
   5   2  15        0.11       -1.38      1.95 o 
   6   2  15       35.72       38.93      2.90 o 
  -7   3  15        8.67        8.25      2.34 o 
  -6   3  15        0.33        2.61      3.47 o 
  -5   3  15       26.56       24.46      2.58 o 
  -4   3  15       14.29       15.83      2.56 o 
  -3   3  15      116.01      105.51      3.25 o 
  -2   3  15        1.59       -0.17      2.37 o 
  -1   3  15       30.22       25.40      2.44 o 
   0   3  15        0.94        1.24      2.17 o 
   1   3  15       23.99       22.64      1.88 o 
   2   3  15       59.93       62.97      1.82 o 
   3   3  15        5.57        2.78      1.64 o 
   4   3  15        0.54        0.87      1.93 o 
   5   3  15       15.20       12.18      2.38 o 
   6   3  15        0.17        0.77      2.38 o 
  -7   4  15       11.53        3.88      2.38 o 
  -6   4  15        4.43        7.95      2.52 o 
  -5   4  15       32.50       33.47      2.61 o 
  -4   4  15       13.23       19.43      2.73 o 
  -3   4  15       51.43       45.86      4.15 o 
  -2   4  15       17.94       24.08      2.70 o 
  -1   4  15       32.40       38.33      2.67 o 
   0   4  15       16.18       19.37      3.45 o 
   1   4  15       18.34       21.48      2.42 o 
   2   4  15       76.46       71.41      2.02 o 
   3   4  15        7.70        5.68      2.32 o 
   4   4  15      123.54      122.10      4.94 o 
   5   4  15       15.81       17.69      2.48 o 
  -6   5  15      101.75      104.60      4.96 o 
  -5   5  15        3.70        5.93      2.92 o 
  -4   5  15      123.78      137.24      3.67 o 
  -3   5  15       83.30       67.01      4.49 o 
  -2   5  15       90.39       93.53      3.45 o 
  -1   5  15      115.06      117.87      5.20 o 
   0   5  15        3.80        3.64      2.29 o 
   1   5  15       23.48       33.01      2.13 o 
   2   5  15       95.18      100.89      3.91 o 
   3   5  15       34.98       44.56      3.07 o 
   4   5  15       21.04       26.03      2.95 o 
   5   5  15       26.37       27.49      4.17 o 
  -5   6  15       14.95       12.32      2.48 o 
  -4   6  15       10.00       10.39      2.72 o 
  -3   6  15        0.01       -2.56      2.56 o 
  -2   6  15        0.19        0.31      2.41 o 
  -1   6  15       39.96       43.40      2.74 o 
   0   6  15        3.66        8.94      2.48 o 
   1   6  15        0.51       -0.47      2.55 o 
   2   6  15        1.46       -0.04      1.71 o 
   3   6  15        7.68       11.28      2.79 o 
   4   6  15        0.82        3.66      2.50 o 
  -4   7  15       25.59       36.68      5.05 o 
  -3   7  15        2.10        2.50      2.30 o 
  -2   7  15       15.79       16.46      3.06 o 
  -1   7  15       19.89       21.56      2.92 o 
   0   7  15        7.27        8.12      2.45 o 
   1   7  15       59.89       63.86      3.10 o 
   2   7  15        1.28       -0.69      1.77 o 
  -1   8  15        0.97        1.95      2.58 o 
  -7   0  16        5.57        8.04      2.59 o 
  -6   0  16        7.31        7.35      3.37 o 
  -5   0  16       17.97       19.17      3.28 o 
  -4   0  16       16.39       21.08      3.40 o 
  -3   0  16        2.64        1.72      3.50 o 
  -2   0  16      300.23      299.81      5.90 o 
  -1   0  16      193.74      180.17      5.04 o 
   0   0  16       34.89       35.63      1.73 o 
   1   0  16        0.24       -0.94      1.51 o 
   2   0  16       18.50       22.75      4.53 o 
   3   0  16       69.74       74.79      4.37 o 
   4   0  16       24.25       29.79      2.51 o 
   5   0  16       29.97       32.64      2.58 o 
  -7   1  16        1.16       -1.18      1.99 o 
  -6   1  16        7.16        3.94      2.28 o 
  -5   1  16       19.98       14.91      2.37 o 
  -4   1  16       10.22        4.42      2.57 o 
  -3   1  16      104.53      100.96      3.16 o 
  -2   1  16        5.26        8.26      2.45 o 
  -1   1  16        1.28        2.03      2.36 o 
   0   1  16        5.90        3.34      1.32 o 
   1   1  16       65.79       73.32      1.65 o 
   2   1  16        4.99        4.12      1.77 o 
   3   1  16       36.09       42.61      2.23 o 
   4   1  16       18.47       16.56      2.05 o 
   5   1  16        0.03        0.58      1.71 o 
  -7   2  16        0.29       -1.17      2.08 o 
  -6   2  16        2.02        0.10      2.45 o 
  -5   2  16        7.45        8.02      2.17 o 
  -4   2  16       24.43       35.93      2.78 o 
  -3   2  16       23.50       17.44      2.78 o 
  -2   2  16        0.50        0.13      2.29 o 
  -1   2  16       27.97       31.55      2.54 o 
   0   2  16        0.38        2.41      2.24 o 
   1   2  16        0.01       -1.17      1.54 o 
   2   2  16        0.00        0.19      1.55 o 
   3   2  16       38.79       36.69      2.08 o 
   4   2  16       27.23       29.39      2.26 o 
   5   2  16       84.13       92.39      2.88 o 
  -7   3  16        5.56        6.46      2.69 o 
  -6   3  16       61.81       65.86      3.73 o 
  -5   3  16        0.56        2.26      3.09 o 
  -4   3  16       63.00       71.18      3.35 o 
  -3   3  16      125.75      114.54      8.60 o 
  -2   3  16       14.59        7.49      2.50 o 
  -1   3  16      149.91      151.87      6.98 o 
   0   3  16        1.38        1.11      2.25 o 
   1   3  16      137.31      162.19      2.50 o 
   2   3  16       36.74       33.85      4.09 o 
   3   3  16       61.57       68.61      3.08 o 
   4   3  16       20.75       19.78      2.02 o 
   5   3  16       21.44       28.30      2.84 o 
  -6   4  16       20.32       21.52      2.66 o 
  -5   4  16        1.32        3.86      2.41 o 
  -4   4  16       27.78       35.02      2.95 o 
  -3   4  16        0.70        0.45      2.78 o 
  -2   4  16       69.26       73.98      3.20 o 
  -1   4  16       14.89       14.50      2.64 o 
   0   4  16        9.42        9.01      2.33 o 
   1   4  16        5.51        3.04      1.92 o 
   2   4  16        1.73        0.83      2.30 o 
   3   4  16       97.80       98.18      3.53 o 
   4   4  16        2.66        1.80      2.38 o 
  -5   5  16        5.75        6.15      2.87 o 
  -4   5  16        1.33        2.43      2.32 o 
  -3   5  16        0.15        2.67      2.59 o 
  -2   5  16        0.24        0.82      2.99 o 
  -1   5  16       25.23       28.03      3.86 o 
   0   5  16        3.31        1.82      2.56 o 
   1   5  16       19.68       26.19      2.75 o 
   2   5  16       45.11       44.40      2.91 o 
   3   5  16       42.29       39.65      2.91 o 
   4   5  16        8.51        7.59      2.61 o 
  -4   6  16       18.45       20.08      2.99 o 
  -3   6  16        3.44        0.87      2.81 o 
  -2   6  16       36.18       51.29      3.05 o 
  -1   6  16        4.99        7.25      2.44 o 
   0   6  16       14.86       11.51      2.48 o 
   1   6  16        3.51        1.68      2.46 o 
   2   6  16       47.98       47.09      8.30 o 
  -2   7  16       18.89       16.41      2.64 o 
  -1   7  16        7.19        9.04      2.64 o 
   0   7  16        2.47        5.80      2.78 o 
  -6   1  17       24.12       20.99      2.58 o 
  -5   1  17        0.16       -1.13      3.51 o 
  -4   1  17       14.48       13.54      2.63 o 
  -3   1  17      161.68      163.18      8.48 o 
  -2   1  17      137.68      162.50      4.16 o 
  -1   1  17        3.55        6.54      2.52 o 
   0   1  17        7.40        3.83      1.52 o 
   1   1  17      135.43      138.71      3.69 o 
   2   1  17       25.57       28.99      2.11 o 
   3   1  17        8.10       10.12      2.05 o 
   4   1  17       78.82       85.04      2.70 o 
  -6   2  17       22.81       24.02      2.72 o 
  -5   2  17        0.18       -1.14      2.54 o 
  -4   2  17       22.61       24.32      2.77 o 
  -3   2  17        3.49        3.03      2.86 o 
  -2   2  17       14.94       14.72      2.63 o 
  -1   2  17       40.75       34.34      2.64 o 
   0   2  17        7.80        7.69      2.36 o 
   1   2  17       32.40       34.00      1.75 o 
   2   2  17        6.99        7.66      2.25 o 
   3   2  17       58.76       65.95      4.10 o 
   4   2  17        0.55        1.19      1.80 o 
  -6   3  17       17.12       20.00      3.27 o 
  -5   3  17       16.66       19.95      2.58 o 
  -4   3  17        0.09       -0.71      2.41 o 
  -3   3  17        5.19        3.64      2.42 o 
  -2   3  17       76.01       87.60      3.32 o 
  -1   3  17       11.68       21.01      3.30 o 
   0   3  17        6.82        7.71      2.25 o 
   1   3  17       13.42       11.20      1.63 o 
   2   3  17       17.76       13.27      2.59 o 
   3   3  17       17.06       15.00      2.77 o 
   4   3  17       11.17        7.37      2.66 o 
  -5   4  17        7.24        3.10      7.13 o 
  -4   4  17       47.56       53.39      4.80 o 
  -3   4  17       42.43       43.06      6.24 o 
  -2   4  17        0.10        3.96      3.03 o 
  -1   4  17       24.77       31.39      6.14 o 
   0   4  17        9.67       10.67      2.43 o 
   1   4  17        6.41        7.02      1.74 o 
   2   4  17       70.54       75.17      7.43 o 
   3   4  17       10.67       11.93      2.59 o 
  -4   5  17        4.22        3.54      2.59 o 
  -3   5  17       15.79       19.75      2.96 o 
  -2   5  17        0.22        3.13      2.80 o 
  -1   5  17        2.15        3.88      2.75 o 
   0   5  17        7.03        3.88      2.75 o 
   1   5  17       48.81       54.84      2.96 o 
   2   5  17       77.30       76.46      4.50 o 
  -2   6  17        1.40        1.04      4.97 o 
  -1   6  17        1.26        1.87      2.72 o 
   0   6  17        0.63       -0.61      2.30 o 
  -5   0  18        3.15       -0.30      3.81 o 
  -4   0  18       61.54       61.64      4.59 o 
  -3   0  18        7.33        3.65      3.34 o 
  -2   0  18       17.69        8.51      3.46 o 
  -1   0  18        3.27        2.12      2.07 o 
   0   0  18        0.18        0.05      2.35 o 
   1   0  18      143.76      167.10      5.61 o 
   2   0  18       83.60       82.82      4.77 o 
   3   0  18       64.63       86.96      5.18 o 
  -5   1  18        2.66        2.23      3.65 o 
  -4   1  18       21.56       19.16      2.88 o 
  -3   1  18        7.64        5.77      2.37 o 
  -2   1  18       15.66       17.73      2.57 o 
  -1   1  18        5.10        6.14      2.42 o 
   0   1  18       18.39       17.00      2.06 o 
   1   1  18       20.68       16.94      1.52 o 
   2   1  18       25.22       21.08      2.03 o 
   3   1  18        0.29        0.96      1.87 o 
  -5   2  18        0.03        2.87      2.74 o 
  -4   2  18       23.44       21.52      2.84 o 
  -3   2  18       67.80       60.77      3.29 o 
  -2   2  18        0.31        0.97      2.50 o 
  -1   2  18        9.96       10.51      2.42 o 
   0   2  18        0.04       -0.30      1.92 o 
   1   2  18       13.01       14.42      1.65 o 
   2   2  18        6.18        3.15      2.47 o 
   3   2  18       14.07       18.73      2.77 o 
  -4   3  18        9.61       15.04      2.62 o 
  -3   3  18       33.10       34.47      4.91 o 
  -2   3  18        1.04        2.37      2.67 o 
  -1   3  18       20.19       21.89      2.83 o 
   0   3  18        4.75        5.67      2.50 o 
   1   3  18        0.58       -1.74      1.74 o 
   2   3  18       67.63       74.46      4.20 o 
  -3   4  18       18.84       23.35      2.76 o 
  -2   4  18        0.16        3.11      4.15 o 
  -1   4  18        5.30        6.40      3.08 o 
   0   4  18        6.65       11.08      2.44 o 
   1   4  18        3.45        4.37      1.87 o 
  -1   5  18        6.29        5.02      3.33 o 
  -4   1  19       30.59       32.06      3.10 o 
  -3   1  19        0.93        2.35      2.74 o 
  -2   1  19        7.13        8.35      2.86 o 
  -1   1  19       12.66        6.98      1.88 o 
   0   1  19        0.88        1.33      1.90 o 
   1   1  19        1.18        0.97      1.95 o 
   2   1  19       55.60       45.80      2.53 o 
  -3   2  19        1.86        3.22      2.73 o 
  -2   2  19        5.69        3.13      2.56 o 
  -1   2  19       50.92       54.45      2.94 o 
   0   2  19        4.96        3.28      1.98 o 
   1   2  19        2.33        1.85      1.68 o 
  -2   3  19       36.82       33.60      3.04 o 
  -1   3  19        0.49        0.51      2.54 o 
   0   3  19        0.33       -2.25      2.25 o 
                                                 
